# Supplementary material for: Social media usage of chinese nursing students: Attitudes, motivations, mental health problems, and self-disclosure
Source: PLoS One. 2022 Dec 14;17(12):e0277674. doi: 10.1371/journal.pone.0277674 (PMC9750005; doi:10.1371/journal.pone.0277674)
Supplement: S1 File — (XLSX) [file pone.0277674.s002.xlsx]

## Sheet: Sheet1
4.eductaion	5、Single-child	6、Residence	7、Marital status of parents	8、Social media platforms-WeChat	8、sina Weibo	8、(QQ)	8、(QQzone)	8、(Tik Tok)	8、(Douban)	8、(Little red book)	8、(momo/Tantan)	8、(Taobao)	8、(Facebook)	8、(Instagram)	8、(Twitter)	8、(others)	9、(To stay up-to-date with news and current events)	9、(Learning)	9、(To find funny or entertaining contents)	9、(To stay in touch with what my friends are doing)	9、(To research/find products to buy)	9、(Playing game)	9、(To fill up spare time)	9、(Because a lot of my friends are on them)	9、(To share photos or videos with others)	9、(others)	10、Content preferences on social media(Friends’ updates )	10、(News)	10、(Entertainments)	10、(Services)	10、(Knowledge)	10、(Health information)	10、(Sports)	10、(Goods)	10、(others)	13、Purposes of updating social feed(Let others know your recent situation )	13、(Express views )	13、(Share your Share your moments or Weibo, etc. )	13、(Follow others )	13、(No purposes )	13、(others)	14、Number of social media accounts	15、The Most Interacted Groups(teacher)	15、(Parents)	15、(Relatives)	15、(Friends)	15、(Schoolmates)	15、(Netizens)	15、(Strangers)
2	1	2	1	1	0	1	0	1	0	0	0	1	0	0	0	0	0	0	1	1	1	0	0	0	0	0	1	1	1	0	0	0	0	0	0	1	1	1	0	0	0	1	0	0	0	1	0	0	0
2	1	2	1	1	0	1	0	1	0	1	0	1	0	0	0	0	1	1	1	1	1	1	1	1	1	0	0	0	1	0	1	0	0	0	0	0	0	0	0	1	1	5	0	0	0	1	0	0	0
2	2	2	1	1	1	1	0	0	0	1	0	1	0	0	0	0	0	1	1	1	1	1	0	0	0	0	1	1	1	1	1	1	1	1	1	1	0	1	0	0	0	2	1	1	1	1	1	0	0
2	1	2	1	1	1	1	0	1	0	1	0	1	0	0	0	0	1	1	1	1	1	1	1	1	1	0	1	1	1	1	1	1	0	0	0	1	1	1	0	0	0	2	0	0	0	1	0	0	0
3	2	1	1	1	1	1	0	0	0	0	0	1	0	0	0	0	1	1	0	1	1	0	1	0	0	0	1	1	1	1	1	1	0	0	0	1	1	0	0	0	0	3	0	1	1	1	1	0	0
3	2	1	1	1	1	1	0	0	0	0	0	1	0	0	0	0	1	1	1	1	1	1	1	0	1	0	1	1	1	1	1	1	0	0	0	0	1	1	0	0	0	5	0	1	1	1	1	0	0
2	1	2	1	1	0	1	0	1	0	0	0	1	0	0	0	0	0	1	0	1	1	0	0	0	0	0	0	1	0	0	1	1	0	1	0	0	0	0	0	1	0	1	0	1	0	0	1	0	0
2	1	2	1	1	0	1	1	0	0	0	0	1	0	0	0	0	1	1	1	1	1	1	1	0	0	0	1	1	1	0	1	0	0	0	0	0	0	0	0	0	1	2	0	1	0	1	1	0	0
2	2	1	1	1	1	1	0	1	0	1	0	1	0	0	0	0	1	1	0	1	1	1	1	0	0	0	1	1	1	0	1	0	0	0	0	1	0	1	1	0	0	2	0	0	0	1	1	1	0
3	1	2	2	1	1	1	1	1	0	1	0	1	0	0	0	0	1	1	1	1	1	0	1	0	1	0	1	1	1	1	1	0	0	0	0	1	1	1	0	0	0	2	1	1	1	1	1	0	0
3	1	1	3	1	0	1	0	1	0	0	0	1	0	0	0	0	1	1	1	1	1	0	0	0	1	0	1	1	1	0	1	1	0	1	0	1	1	0	0	0	0	3	1	1	1	1	1	0	0
2	1	2	1	1	0	1	0	0	0	0	0	1	0	0	0	1	0	1	1	1	0	0	1	0	1	0	0	0	1	0	1	0	0	0	1	0	1	0	0	0	0	2	0	0	0	1	1	0	0
1	1	2	1	1	0	1	1	1	1	1	1	1	1	0	0	0	1	0	1	1	1	1	1	1	1	0	1	1	1	1	1	1	0	0	0	1	1	1	1	0	0	5	0	1	1	1	1	0	0
3	1	2	1	1	1	1	1	0	0	0	0	0	0	0	0	0	1	1	1	1	0	0	1	0	1	0	1	1	0	0	1	0	0	0	0	1	0	1	0	0	0	2	0	0	0	0	1	0	0
1	1	2	1	1	0	1	0	0	0	0	0	1	0	0	0	1	1	1	1	1	1	1	1	1	0	0	1	1	1	1	1	1	0	1	0	0	0	0	0	1	0	3	0	0	0	1	1	1	0
2	2	1	1	1	0	1	0	1	0	0	0	1	0	0	0	0	1	1	1	1	1	1	1	1	1	0	1	1	1	1	1	1	1	1	0	1	1	1	1	1	0	4	1	1	1	1	1	1	1
2	1	1	1	1	1	0	0	1	0	1	0	1	0	1	0	0	1	1	1	1	1	0	0	0	0	0	1	1	1	0	1	0	0	0	0	0	1	0	0	0	0	3	0	0	0	1	1	1	0
1	1	2	1	1	0	1	0	0	0	0	0	1	0	0	0	0	0	1	0	1	1	0	0	0	0	0	0	1	0	0	1	1	0	0	0	0	1	1	0	0	0	1	0	1	0	1	1	0	0
3	2	1	1	1	0	0	0	0	0	0	0	0	0	0	0	0	0	0	0	0	1	0	0	0	0	0	0	0	0	1	0	0	0	0	0	0	0	0	1	0	0	3	0	0	1	0	0	0	0
2	1	2	1	1	1	1	0	0	0	0	0	1	0	0	0	0	1	1	1	1	1	1	1	0	0	0	0	0	0	1	1	1	0	1	0	1	1	1	0	1	0	2	1	1	0	1	1	0	0
1	1	2	1	1	1	1	1	1	0	1	0	1	0	0	0	0	1	0	1	1	0	1	0	1	1	0	1	0	1	1	1	1	0	0	0	1	1	1	1	0	0	2	1	1	1	1	1	0	0
2	2	1	1	1	0	1	1	0	1	1	0	1	0	1	0	0	0	1	1	1	1	1	1	0	0	0	1	0	0	0	0	0	0	0	0	1	0	0	0	0	0	2	0	1	1	1	1	0	0
3	1	1	1	1	1	1	0	0	0	0	0	0	0	0	0	0	1	1	1	1	1	1	1	1	1	1	1	1	1	1	1	1	1	1	1	0	1	1	0	1	1	2	1	1	1	1	1	1	1
2	1	1	1	1	1	1	1	0	0	0	0	0	0	0	0	0	1	1	1	1	0	0	1	1	0	0	1	1	1	1	1	1	0	0	0	1	0	1	0	0	0	1	0	0	0	1	1	0	0
2	2	1	1	1	1	1	1	1	0	1	0	1	0	0	0	0	1	0	1	1	1	1	1	0	0	0	1	0	1	0	0	1	0	0	0	0	1	1	0	0	0	1	0	0	0	1	1	1	0
2	1	1	1	1	0	1	0	0	0	0	0	0	0	0	0	0	1	0	0	1	0	0	0	0	0	0	1	1	0	0	0	0	0	0	0	1	1	1	0	0	0	2	0	0	0	0	1	0	0
1	1	2	1	1	0	0	0	1	0	1	0	1	0	0	0	0	1	0	1	1	0	0	0	1	1	0	0	1	0	1	1	0	0	0	0	0	0	0	0	1	0	2	0	1	0	1	0	0	0
2	1	2	1	1	0	1	0	1	0	0	0	1	0	0	0	0	0	0	1	1	1	1	1	1	1	0	0	0	1	0	0	0	0	1	0	0	0	0	0	1	0	1	0	0	1	1	1	0	0
2	1	1	1	1	1	1	0	1	0	0	0	1	0	0	0	0	1	0	1	1	1	0	1	0	0	0	1	1	0	1	1	0	0	0	0	0	1	1	0	0	0	3	0	1	1	1	1	0	0
2	1	2	1	1	0	1	0	1	0	1	0	1	0	0	0	0	1	1	1	1	0	0	1	0	0	0	0	1	0	0	0	0	0	0	0	0	1	0	0	0	0	3	0	1	1	1	0	0	0
2	1	1	1	1	1	1	0	0	0	1	0	0	0	0	0	0	1	1	1	1	1	1	1	1	0	0	1	1	1	1	1	1	1	0	1	1	1	1	0	0	0	3	0	0	1	1	1	0	0
2	1	2	1	1	1	1	1	1	0	0	0	1	0	0	0	0	0	0	1	1	0	1	1	0	1	0	1	1	0	1	0	1	0	0	0	1	0	1	0	0	0	3	0	0	0	1	1	0	0
2	2	1	1	1	1	1	0	0	0	1	0	1	0	1	0	0	0	0	1	1	1	1	1	0	0	0	1	0	1	0	0	0	0	0	0	1	1	0	0	0	0	2	0	0	0	1	0	0	0
2	1	1	1	1	1	1	1	0	0	0	0	1	0	0	0	0	0	0	1	1	1	0	1	1	1	0	1	1	1	0	1	0	0	0	0	1	1	1	0	0	0	2	0	0	0	1	1	0	0
1	1	2	1	1	1	1	1	1	0	1	0	1	0	0	0	0	1	1	1	1	1	0	0	0	0	0	1	1	1	1	1	0	0	0	0	0	1	0	0	0	0	5	0	0	1	1	1	0	0
2	1	2	1	1	1	1	1	1	1	1	0	1	1	1	0	0	1	0	1	1	1	1	1	0	0	0	1	0	1	1	1	0	0	0	0	0	1	1	0	0	0	2	0	0	0	1	1	0	0
2	1	1	1	1	0	1	1	1	0	0	0	1	0	0	0	0	1	0	1	1	1	1	1	1	1	0	1	1	1	1	1	1	0	0	0	1	1	1	0	0	0	1	0	1	1	1	1	0	0
2	1	1	2	1	1	1	0	1	0	0	0	1	0	0	0	0	0	1	1	1	1	0	0	0	0	0	1	0	1	0	1	0	0	0	0	0	1	1	0	1	1	2	0	0	0	1	1	1	0
3	1	2	1	1	1	1	0	1	0	1	0	1	0	0	0	0	1	1	1	1	1	0	1	0	1	0	1	0	1	0	1	1	0	1	0	0	1	1	0	0	0	5	0	0	0	1	1	0	0
2	1	1	1	1	1	1	1	0	0	0	0	1	0	0	0	0	1	0	1	1	0	1	1	0	0	0	1	1	1	1	1	0	0	0	0	1	1	1	0	0	0	2	0	0	0	1	0	0	0
2	1	2	2	1	1	0	0	1	0	1	0	1	1	0	0	0	1	0	1	1	1	1	1	0	0	0	1	1	1	1	1	1	0	0	0	1	1	0	0	0	0	3	0	0	0	1	1	0	0
2	2	1	1	1	0	1	1	0	0	1	0	1	1	1	1	0	0	1	1	1	1	1	1	1	0	0	1	1	1	1	1	1	0	0	0	0	0	0	0	0	1	2	0	1	0	0	0	0	0
2	1	1	2	1	1	1	1	0	0	0	0	1	0	0	0	0	1	1	1	1	1	1	1	0	0	0	1	1	1	1	1	1	1	0	0	1	1	1	1	1	0	1	0	0	0	1	0	0	0
2	1	1	1	1	0	1	1	1	0	0	0	0	0	0	0	0	1	0	0	1	0	0	0	0	1	0	1	0	0	0	0	0	1	0	0	0	1	0	0	0	0	2	0	1	1	1	1	0	0
2	1	2	1	1	1	1	0	1	0	1	0	1	0	0	0	0	1	1	0	1	1	0	1	0	0	0	1	1	0	1	1	1	0	0	0	1	1	1	0	0	0	2	1	0	1	0	1	0	0
2	1	2	1	1	0	1	1	1	0	0	0	1	0	0	0	0	1	0	1	1	1	1	1	0	1	0	0	0	0	0	1	1	0	1	0	1	1	0	0	0	0	1	0	0	0	1	1	0	0
2	1	2	1	1	1	1	1	0	0	0	0	1	0	0	0	0	1	1	1	1	1	0	0	0	1	0	1	1	0	0	1	0	0	0	0	0	1	1	0	0	0	2	1	1	1	1	1	0	0
2	2	2	1	1	1	1	1	1	0	1	0	1	0	0	0	0	1	1	1	1	1	1	1	0	1	0	1	1	1	0	1	0	0	0	0	1	0	0	0	1	0	2	0	1	1	1	1	1	0
2	2	1	1	1	1	0	0	0	0	0	0	0	0	0	0	0	1	1	0	1	0	0	0	0	0	0	1	0	1	0	1	0	0	0	0	0	1	1	0	0	0	2	1	0	0	1	1	0	0
2	2	1	1	1	1	1	0	0	0	0	0	1	0	0	0	0	1	1	1	1	1	1	1	1	1	1	1	1	1	1	1	1	0	0	1	0	0	1	0	0	1	2	0	1	1	1	1	1	0
2	1	1	1	1	1	1	0	0	0	0	0	0	0	0	0	0	1	1	0	1	0	0	1	0	0	0	1	1	0	0	1	0	0	0	0	1	1	0	0	0	0	2	0	0	0	1	1	0	0
2	1	2	1	1	1	1	0	0	0	0	0	1	0	0	0	0	1	0	0	1	1	0	1	0	0	1	1	0	1	0	1	0	0	0	1	0	1	0	0	1	0	1	0	0	0	1	1	0	0
2	1	1	1	1	1	1	0	1	0	0	0	1	0	0	0	0	1	1	1	1	1	1	1	0	0	0	0	1	1	0	1	0	0	0	0	0	1	0	0	0	0	3	0	1	1	1	1	0	0
2	2	2	1	1	0	1	0	0	0	1	0	1	0	0	0	0	1	1	1	1	1	0	0	0	0	0	1	1	0	1	1	0	0	0	0	1	1	0	0	0	0	1	0	0	0	1	1	0	0
2	1	2	1	1	1	1	0	0	0	0	0	1	0	0	0	0	0	0	0	1	1	0	1	0	0	1	1	1	1	0	0	0	0	0	1	0	0	0	1	0	0	5	0	0	0	1	1	1	0
2	2	2	1	1	0	0	0	0	0	0	0	0	0	0	0	0	0	0	1	0	0	0	0	0	0	0	0	0	0	0	0	1	0	0	0	0	0	0	0	1	0	1	0	0	0	1	0	0	0
2	2	1	1	1	1	1	0	1	0	1	0	1	0	0	0	0	1	1	1	1	1	1	1	1	1	0	1	0	1	0	1	0	0	0	0	0	1	1	0	0	0	2	0	0	0	1	1	0	0
2	1	1	1	1	1	1	0	1	0	1	0	1	0	0	0	0	0	0	1	1	1	0	1	0	1	0	0	0	1	0	1	1	0	0	0	0	0	0	0	1	0	1	0	1	0	1	1	0	0
2	2	2	2	1	0	1	0	1	0	1	0	1	0	0	0	0	1	1	1	1	1	1	1	0	1	0	1	1	0	0	1	1	0	0	0	1	1	1	0	0	0	1	0	0	0	1	1	0	0
2	1	2	1	1	1	1	0	1	0	0	0	0	0	0	1	0	1	0	0	1	0	0	1	0	0	0	1	1	0	0	1	0	0	0	0	0	1	1	0	0	0	4	0	0	0	0	0	1	1
2	1	2	1	1	1	1	1	0	0	0	0	1	0	0	0	0	1	1	1	1	1	1	1	1	1	0	1	1	1	1	1	1	1	1	0	1	1	1	0	0	0	3	0	0	1	1	1	1	0
2	2	1	2	1	1	1	0	0	1	0	0	1	0	0	0	0	1	1	1	1	1	1	0	0	1	0	1	1	1	0	1	1	1	0	0	1	1	0	0	0	0	5	0	1	0	0	1	0	0
2	2	1	1	1	1	1	1	1	0	0	0	1	0	0	0	0	1	1	1	1	1	1	1	1	1	0	1	1	1	1	1	0	1	0	0	1	1	1	0	0	0	2	0	0	0	1	1	0	0
3	1	2	1	1	0	1	1	0	0	0	0	1	0	0	0	0	0	1	0	1	1	0	0	0	1	0	1	0	0	1	1	1	0	0	0	1	1	1	1	0	0	3	1	1	1	1	1	0	0
1	2	1	2	1	0	0	0	0	0	0	0	0	0	0	0	0	1	1	0	0	0	0	0	0	0	0	1	1	0	0	0	0	0	0	0	0	0	0	0	1	1	2	1	0	0	0	0	0	0
3	2	1	1	1	1	1	0	1	1	0	0	1	1	1	1	0	1	1	1	1	1	0	1	0	0	0	1	1	1	1	1	1	1	1	0	1	1	1	0	0	0	4	0	0	0	1	1	0	0
2	1	2	1	1	1	1	1	0	0	0	0	1	0	0	0	0	1	0	1	1	1	0	0	0	0	0	1	1	1	0	1	0	0	0	0	0	1	0	0	0	0	2	0	0	0	1	1	0	0
1	1	2	1	1	0	1	0	1	0	1	0	1	0	0	0	0	1	1	1	1	1	1	1	1	1	0	1	0	1	0	1	1	0	0	0	1	1	0	0	1	0	2	0	0	0	1	1	0	0
2	1	2	1	1	1	1	1	1	0	0	0	1	0	0	0	0	1	0	1	1	1	1	1	0	0	0	0	1	1	0	1	1	0	0	0	0	1	0	0	1	0	3	0	1	1	1	1	0	0
2	1	2	1	0	0	1	1	0	0	0	0	1	0	0	0	0	1	0	1	1	0	0	0	0	0	0	0	1	0	0	1	1	0	0	0	1	1	0	0	0	0	2	0	0	0	1	1	0	0
2	1	2	1	0	0	1	0	1	0	0	0	0	0	0	0	0	0	0	1	1	0	0	0	0	0	0	1	0	0	0	1	0	0	0	0	1	1	1	0	0	0	1	0	0	0	1	1	0	0
2	2	2	1	1	0	1	0	0	0	0	0	0	0	0	0	0	0	1	1	1	0	0	0	0	1	0	1	1	0	0	0	0	0	0	1	0	1	0	0	0	1	2	0	1	1	1	1	1	0
2	2	1	1	1	1	1	1	0	0	0	0	1	0	0	0	0	1	1	1	1	1	1	1	0	0	0	1	1	1	1	1	1	1	1	0	0	0	0	0	1	0	1	0	0	0	1	1	0	0
2	1	2	1	1	1	1	1	1	0	1	0	1	0	0	0	0	1	1	1	1	1	0	1	0	1	0	1	1	0	0	1	0	0	0	0	0	1	1	0	0	0	3	0	1	1	1	1	1	0
2	1	1	2	1	0	1	1	0	0	0	0	1	0	0	0	0	1	0	1	1	1	0	1	0	0	0	0	1	1	1	1	1	0	1	0	1	1	1	0	1	0	3	0	0	0	1	1	0	0
2	2	1	1	1	1	1	1	1	0	0	0	1	1	1	1	0	1	1	1	1	1	0	1	0	0	0	1	1	0	0	1	0	0	1	0	1	1	1	0	0	0	3	0	0	0	1	1	1	0
2	1	1	2	1	0	1	0	0	0	0	0	1	0	0	0	0	1	0	1	1	1	0	1	0	0	0	1	1	0	1	1	1	0	0	0	1	1	1	0	0	0	3	0	0	0	1	1	0	0
2	1	1	2	1	1	1	1	0	0	0	0	0	0	0	1	0	1	0	1	1	1	0	0	0	0	0	1	1	1	1	1	1	0	0	0	1	1	1	0	0	0	3	0	0	0	1	1	1	0
2	1	1	1	1	0	1	0	0	0	0	0	1	0	0	0	0	1	1	1	1	1	0	1	1	1	1	0	0	1	1	0	0	0	0	1	0	1	0	0	0	0	5	0	1	1	0	1	0	0
2	1	2	1	1	1	1	1	1	0	1	0	1	0	0	0	0	1	1	1	1	1	1	1	0	0	0	1	1	1	1	1	0	0	1	0	0	0	0	0	1	0	3	0	1	1	1	1	0	0
3	1	2	1	1	1	1	1	0	0	1	0	1	0	0	0	0	1	1	1	1	1	0	1	1	1	0	1	1	0	0	1	1	0	0	0	1	1	0	1	0	0	5	0	0	0	1	0	0	0
2	1	2	2	1	1	1	1	1	0	0	0	1	0	0	0	0	1	1	1	1	1	1	1	0	1	0	1	1	1	0	1	1	0	0	0	0	1	1	0	0	0	2	0	0	0	1	1	0	0
2	1	1	1	1	1	1	1	1	0	0	0	1	0	0	0	0	1	1	1	1	1	0	1	0	1	0	1	1	0	0	1	1	0	0	0	1	1	0	0	0	0	3	0	0	0	1	1	0	0
2	2	2	1	1	1	1	0	0	0	0	0	1	0	0	0	0	0	1	1	1	1	0	1	0	0	0	1	1	0	0	1	1	0	0	0	0	0	0	0	0	1	2	0	1	0	1	1	0	0
2	1	2	2	1	0	1	0	0	0	0	0	1	0	0	0	0	1	1	1	1	1	0	1	0	0	0	1	0	0	0	1	1	0	0	0	1	1	0	0	0	0	2	0	0	0	1	1	0	0
2	1	2	1	1	0	1	0	0	0	0	0	1	0	0	0	0	1	1	0	1	1	1	1	0	0	0	1	1	1	1	1	1	1	1	1	0	1	0	1	1	0	5	1	1	1	1	1	0	0
2	1	2	1	1	1	1	0	0	0	0	0	1	0	0	0	0	1	0	0	1	1	0	1	0	1	0	1	0	1	0	1	0	0	1	0	0	0	0	0	1	0	3	0	0	0	1	1	0	0
2	1	1	1	1	1	1	0	1	0	1	0	1	0	0	0	0	1	1	1	1	1	0	1	0	1	0	1	1	1	1	1	1	0	0	0	0	0	1	0	0	0	3	1	1	0	1	1	0	0
2	1	2	1	1	1	1	0	1	0	0	0	1	0	0	0	0	1	1	1	1	0	0	1	0	0	0	0	1	1	1	1	0	0	0	0	0	0	0	0	1	0	2	0	0	0	1	1	0	0
2	2	1	1	1	1	1	0	1	0	0	0	1	0	0	0	0	1	1	1	1	1	0	0	1	0	0	1	0	0	0	1	1	0	0	0	0	0	0	0	0	1	1	0	0	0	1	1	0	0
2	2	1	1	1	1	1	1	0	0	1	0	1	0	0	0	0	1	1	1	1	1	1	1	1	1	0	1	0	1	0	1	0	0	1	0	1	0	0	1	0	0	3	0	0	0	1	1	1	0
2	2	1	1	1	1	1	1	1	0	1	0	1	0	0	0	0	1	1	1	1	1	1	1	1	1	0	1	1	1	1	1	1	1	1	0	1	1	1	1	0	0	2	0	0	0	0	1	0	0
2	1	2	1	1	0	1	0	0	0	0	0	0	0	0	0	0	0	0	0	1	0	0	0	0	0	0	1	0	0	0	0	0	0	0	0	0	1	1	0	0	0	1	0	1	0	1	0	0	0
2	1	2	1	1	1	1	0	1	0	0	0	0	0	0	0	0	1	1	1	1	0	1	1	0	1	0	0	1	1	1	1	1	1	0	0	1	1	0	0	0	0	3	0	1	1	1	1	1	0
2	1	2	1	1	1	1	1	0	0	0	0	1	0	0	0	0	1	1	0	1	1	0	1	0	1	0	1	1	0	1	1	0	0	0	0	0	1	1	0	0	0	4	1	1	1	1	1	0	0
1	1	2	1	1	0	1	1	0	0	0	0	0	0	0	0	0	1	1	0	0	0	0	0	0	0	0	1	0	1	0	1	0	0	0	0	1	0	0	0	0	0	1	0	0	0	1	1	0	0
2	1	2	1	1	0	1	0	0	0	0	0	0	0	0	0	0	0	0	0	1	0	1	0	0	0	0	0	0	0	0	1	1	0	0	0	0	0	0	0	1	0	1	0	1	0	1	1	0	0
2	1	1	1	1	1	1	0	0	0	1	0	1	0	0	0	0	0	0	1	1	1	0	1	0	0	0	1	0	1	1	0	0	0	0	0	1	1	0	0	0	0	3	0	0	0	1	0	0	0
2	2	1	1	1	0	1	0	0	0	0	0	1	0	0	0	0	1	0	0	1	1	0	1	0	1	0	1	1	0	0	0	0	0	0	1	0	0	0	0	1	1	1	0	1	0	1	1	0	0
2	1	2	1	1	1	1	0	1	0	0	0	1	0	0	0	0	1	1	1	1	1	0	1	0	1	0	0	1	1	0	1	1	0	0	0	0	0	0	0	1	0	2	1	1	1	1	1	0	0
2	2	1	2	1	0	0	0	0	0	0	0	0	0	0	0	0	1	0	0	0	0	0	0	0	0	0	1	0	0	0	0	0	0	0	0	1	0	0	0	0	0	1	0	0	0	1	0	0	0
3	1	1	1	1	0	1	0	1	0	0	0	1	0	0	0	0	1	1	1	1	1	0	0	0	0	0	1	1	0	1	1	0	0	0	0	1	1	0	0	0	0	4	1	1	1	1	1	0	0
2	1	1	1	1	1	1	0	1	0	1	0	1	0	0	0	0	1	1	1	0	0	0	0	0	0	0	1	0	0	1	0	0	0	0	1	0	1	1	1	0	0	2	0	1	0	1	0	0	0
2	1	1	2	1	0	0	0	0	0	0	0	0	0	0	0	0	1	0	0	0	0	0	0	0	0	0	1	0	0	0	0	0	0	0	0	1	0	0	0	0	0	1	0	0	0	0	1	0	0
2	2	1	1	1	1	1	0	0	0	0	0	1	0	0	0	0	1	1	0	1	1	0	0	0	0	0	1	1	1	0	1	0	1	0	0	1	1	1	0	0	0	3	0	0	0	1	1	0	0
1	2	1	2	1	0	0	0	0	0	0	0	0	0	0	0	0	0	0	0	1	0	0	0	0	0	0	0	0	0	0	0	0	1	0	0	1	0	0	0	0	0	1	0	0	0	1	0	0	0
2	2	1	1	1	1	1	1	1	0	0	0	1	0	0	0	0	1	1	1	1	1	1	1	0	1	0	1	1	1	0	1	0	1	0	0	0	1	1	0	0	0	2	0	1	0	1	1	0	0
2	1	1	1	1	1	1	1	1	0	1	0	1	0	0	0	0	1	1	1	1	1	0	1	0	0	0	1	0	1	0	1	1	0	0	0	1	0	1	1	0	0	2	0	0	0	1	1	0	0
2	1	2	1	1	1	1	1	0	0	0	0	0	0	0	0	0	1	1	0	1	0	0	0	0	0	0	0	1	1	0	0	1	0	0	0	1	1	1	0	0	0	2	0	0	0	0	0	0	1
2	1	2	1	1	1	1	0	0	0	0	0	1	0	0	0	0	1	1	1	1	1	0	0	0	0	0	1	1	1	0	1	1	0	0	0	0	0	0	0	0	1	1	0	0	0	1	1	0	0
2	1	2	1	1	1	1	1	0	0	1	0	1	0	0	0	0	0	0	1	1	1	0	1	1	0	0	1	0	0	0	0	0	0	0	1	0	1	1	0	0	0	2	0	0	0	1	0	0	0
2	2	1	1	1	1	1	0	0	0	0	0	1	0	0	0	0	1	1	1	1	1	1	1	0	0	0	1	1	1	0	1	0	0	0	0	0	1	0	0	0	0	1	0	1	0	1	1	0	0
2	1	1	1	1	1	1	1	1	0	1	0	1	0	0	0	0	1	1	1	1	1	0	0	0	1	0	1	1	1	1	1	1	0	1	0	1	1	1	0	0	0	5	0	1	1	1	1	0	0
2	1	2	2	1	1	1	0	0	0	0	0	1	0	0	0	0	1	1	0	1	1	1	0	0	0	0	1	0	0	0	1	0	0	0	0	1	0	0	0	0	0	5	0	0	0	1	1	0	0
2	1	2	1	1	0	1	1	1	0	0	0	0	0	0	0	0	0	0	1	1	0	0	0	0	0	0	1	0	1	0	0	1	0	0	0	1	1	0	0	0	0	1	0	0	0	1	1	0	0
2	2	1	1	1	0	1	0	0	0	0	0	1	0	0	0	0	1	0	0	1	1	1	1	0	0	0	1	1	0	0	1	0	0	0	0	0	1	0	0	1	0	1	0	0	1	1	1	1	0
2	2	1	1	1	1	1	0	0	0	0	1	1	0	0	0	0	1	1	1	1	1	1	1	0	0	0	1	0	0	0	0	0	0	0	1	0	0	0	0	0	1	5	0	0	0	0	0	0	1
3	1	2	1	1	1	1	0	1	0	1	0	1	0	0	0	0	1	1	1	1	1	0	0	0	1	0	1	1	1	0	0	1	0	0	0	1	0	0	0	0	0	2	0	0	0	1	0	0	0
2	2	1	2	1	1	1	1	1	0	0	0	0	0	0	0	0	1	1	0	1	0	1	0	0	1	0	1	1	1	1	1	1	1	1	0	1	1	1	0	0	0	1	1	1	1	1	1	0	0
2	1	2	1	1	0	1	0	0	0	0	0	1	0	0	0	1	1	0	0	1	1	1	0	0	1	0	1	0	0	1	1	0	0	0	0	1	1	0	0	0	0	1	0	1	0	1	1	0	0
2	1	1	2	1	1	1	0	1	0	0	0	1	0	0	0	0	0	0	1	1	1	1	1	0	0	0	1	1	1	1	1	0	0	0	0	1	0	1	1	0	0	2	0	0	0	1	1	0	0
2	1	2	1	1	1	1	1	0	0	0	0	1	0	0	0	0	1	1	1	1	1	0	0	0	1	1	1	1	1	1	1	1	0	0	0	0	1	0	0	0	0	3	0	0	0	1	0	0	0
2	1	2	1	1	1	1	1	0	0	1	0	1	0	0	0	0	1	0	1	1	1	1	1	0	0	0	1	1	1	0	1	1	1	0	0	1	1	1	0	0	0	2	1	1	0	1	1	1	0
2	2	2	1	1	0	1	1	0	0	0	0	1	0	0	0	0	1	1	1	1	1	0	1	0	0	0	1	1	1	0	0	1	0	0	1	0	0	0	0	1	0	2	0	0	0	0	1	0	0
3	1	1	1	1	1	1	0	1	0	0	0	0	0	0	0	0	1	1	1	1	0	1	0	1	1	0	1	1	1	0	0	0	1	1	0	0	1	1	0	0	0	2	0	0	0	1	1	0	0
2	2	1	1	1	1	1	1	1	0	1	0	1	0	0	0	0	1	1	1	1	1	1	1	1	1	0	1	1	1	1	1	1	1	1	0	1	1	1	0	0	0	3	0	0	0	1	1	1	0
2	1	2	1	1	1	1	0	0	0	0	0	1	0	0	0	0	1	1	1	1	1	1	1	0	1	1	1	0	1	0	1	0	0	0	1	1	1	1	0	1	1	1	0	1	1	1	1	0	0
2	1	2	1	1	1	1	0	0	0	0	0	0	0	0	0	0	0	1	0	0	0	0	0	0	0	0	0	0	1	1	0	0	0	0	0	1	1	1	0	0	0	1	1	1	0	1	0	0	0
2	1	2	1	1	1	1	1	1	0	0	0	1	0	0	0	0	1	1	1	1	1	1	1	0	1	0	1	1	1	1	1	1	0	0	0	1	1	1	0	1	0	1	0	0	0	1	1	0	0
2	2	1	1	1	1	1	1	1	0	1	0	1	0	0	0	0	1	1	1	1	1	0	0	1	1	0	1	1	1	1	1	1	0	1	0	1	1	0	0	1	0	1	0	1	1	1	1	0	0
2	1	1	1	1	1	1	0	1	0	1	0	1	0	0	0	0	1	1	1	1	1	1	1	1	1	0	1	1	1	1	1	1	1	0	0	0	0	0	0	1	0	4	0	0	0	1	1	0	0
2	2	1	1	1	1	1	1	0	0	1	0	1	0	0	0	0	1	0	1	1	1	1	1	0	0	0	1	1	1	0	0	0	0	0	0	0	1	0	0	0	0	4	0	1	0	1	0	0	0
2	1	1	1	1	1	1	0	1	0	1	0	1	0	0	0	0	0	0	1	1	1	1	1	0	1	0	1	1	1	1	1	1	0	1	0	0	1	1	0	0	1	2	0	0	0	1	1	1	0
2	2	2	1	1	1	1	0	1	0	0	0	1	0	0	0	0	1	0	1	1	1	0	1	0	1	0	1	1	1	0	1	1	0	0	0	0	1	0	0	1	0	2	0	0	0	1	0	0	0
2	1	2	1	1	0	1	0	0	0	0	0	1	0	0	0	0	1	1	0	1	1	0	0	0	0	0	0	0	0	1	1	1	0	0	0	0	1	1	0	0	0	2	0	1	0	1	1	0	0
2	2	1	1	1	0	1	0	0	0	0	0	1	0	0	0	0	0	1	1	1	1	1	0	0	0	0	0	1	1	0	0	1	0	0	1	0	0	0	0	1	1	2	0	1	0	1	1	0	0
2	2	1	1	1	1	1	0	0	1	0	0	1	0	1	0	0	1	1	1	1	1	1	1	0	0	0	1	1	1	0	1	1	0	1	1	1	1	1	0	0	1	4	0	1	0	1	0	1	0
2	2	2	1	1	1	1	1	1	0	0	0	1	0	0	0	0	0	1	1	1	1	0	1	0	0	0	1	0	1	0	0	0	0	0	0	0	1	0	0	0	0	2	0	0	0	1	0	0	0
2	1	2	1	1	1	1	1	1	0	0	0	1	0	0	0	0	1	1	1	1	1	1	1	0	1	0	1	0	0	0	1	1	0	0	0	0	1	1	0	0	0	2	0	0	0	1	1	0	0
2	1	1	1	1	0	1	0	1	0	0	0	0	0	0	0	0	1	1	1	1	1	1	0	0	0	0	0	1	0	0	0	0	1	0	0	0	1	0	0	0	0	1	0	0	0	1	1	0	0
2	1	2	2	1	1	1	1	1	0	0	0	1	0	0	0	0	1	0	1	0	1	0	1	0	0	0	1	1	1	1	1	0	0	0	0	0	0	0	0	1	0	2	0	0	0	1	1	0	0
2	2	1	1	1	1	1	1	1	0	1	0	1	0	1	0	0	0	0	1	0	0	0	0	0	1	0	1	1	0	1	1	0	0	0	0	0	1	0	0	1	0	2	0	0	0	0	1	0	0
2	1	2	1	1	1	1	1	0	0	0	0	1	0	0	0	0	0	0	1	1	1	0	1	0	1	0	1	0	1	1	0	0	0	0	0	0	1	1	0	0	0	2	0	0	0	1	1	0	0
2	1	1	1	1	1	1	0	1	0	0	0	1	0	0	0	1	1	1	0	1	1	1	0	0	1	0	1	1	1	0	1	1	0	1	0	0	1	1	0	0	0	2	0	1	0	1	0	0	0
2	2	1	1	1	1	0	0	1	0	1	0	1	0	0	0	0	0	0	1	1	1	1	0	0	0	0	1	0	1	0	0	0	0	0	0	1	0	1	0	0	0	2	0	1	0	1	1	0	0
2	2	1	1	1	1	1	0	0	0	1	0	1	0	0	0	0	1	1	1	1	1	0	0	0	0	0	1	1	1	0	1	1	0	0	0	0	0	1	0	1	0	2	0	1	0	1	1	0	0
2	2	2	1	1	0	1	0	0	0	0	0	0	0	0	0	0	1	1	1	1	1	1	1	0	0	0	1	1	1	1	0	0	0	0	0	1	1	1	1	0	0	3	1	0	0	1	1	0	0
2	1	2	1	1	0	1	1	0	0	0	0	1	0	0	0	0	1	1	1	1	1	1	1	0	0	0	1	1	1	0	1	0	0	0	0	1	1	1	0	0	0	2	0	1	0	1	1	0	0
2	2	1	1	1	1	1	0	0	0	1	0	0	0	0	0	0	1	1	1	0	0	0	1	0	0	0	0	0	1	0	1	1	0	0	0	1	1	0	0	0	0	2	0	1	1	0	1	0	0
2	2	1	1	1	1	1	1	1	0	1	0	1	0	0	0	0	1	0	1	1	1	1	0	0	1	0	1	1	1	0	1	1	0	0	0	1	1	0	0	0	0	1	0	0	0	1	1	0	0
2	1	2	1	1	1	1	1	1	0	1	0	1	0	0	0	0	1	1	1	1	1	1	1	1	1	0	1	0	1	0	1	0	0	0	0	0	1	1	0	0	0	3	0	0	1	1	1	0	0
2	1	1	1	1	0	1	0	1	0	0	0	0	0	0	0	0	1	1	1	1	0	0	1	0	0	0	0	1	1	0	1	1	0	0	0	0	1	0	0	1	0	1	0	0	0	1	1	0	0
2	1	2	1	1	0	1	1	0	0	0	0	0	0	0	0	0	1	1	1	1	1	1	0	0	1	0	1	1	1	0	1	1	0	0	0	0	1	0	0	0	0	5	0	1	0	1	1	0	0
2	1	2	1	1	1	1	0	0	0	0	0	1	1	1	1	0	1	1	1	1	1	0	0	0	1	0	0	1	1	1	1	0	0	0	0	0	0	0	0	0	1	3	0	0	1	1	1	1	0
2	1	1	1	1	1	1	1	0	0	0	0	1	0	0	0	0	1	1	1	1	1	1	1	0	0	0	0	1	1	1	1	1	1	1	0	1	1	0	0	0	0	2	0	1	0	1	1	0	0
2	1	2	1	1	1	1	1	0	0	0	0	1	0	0	0	1	1	1	1	1	1	1	1	0	0	1	0	1	1	0	1	0	0	0	1	0	1	0	0	0	1	2	0	0	0	1	1	0	0
2	2	1	2	1	1	1	1	1	0	0	0	1	0	0	0	0	1	1	1	1	1	1	1	1	1	0	1	0	1	1	1	1	0	0	0	1	1	1	0	0	0	3	0	0	0	1	1	1	0
1	1	2	1	1	1	1	1	0	0	1	0	1	0	0	0	0	1	1	0	1	1	1	1	0	0	0	1	1	1	0	1	0	0	0	0	1	1	1	0	0	0	3	0	0	0	1	1	0	0
2	1	1	1	1	0	1	0	0	0	0	0	1	0	0	0	1	1	1	1	1	1	0	1	1	0	0	1	1	1	1	1	1	0	1	0	0	0	0	0	0	1	3	0	1	1	1	1	0	0
2	1	1	1	1	1	1	0	0	0	0	0	0	0	0	0	0	1	0	0	0	0	0	0	0	0	0	0	0	1	0	0	0	1	0	0	1	0	0	0	0	0	2	0	0	0	1	0	0	0
3	1	1	1	1	1	1	1	0	0	0	0	1	0	0	0	0	1	1	0	1	1	0	1	0	1	0	1	1	0	1	1	1	0	0	0	0	1	0	0	0	0	1	0	0	0	1	1	0	0
2	2	1	2	1	0	1	0	0	0	0	1	1	0	0	0	0	1	1	1	1	1	1	1	0	1	0	1	1	1	1	1	1	0	0	0	1	1	0	0	0	0	2	0	0	0	1	0	0	0
2	1	1	1	1	0	1	0	0	0	0	0	1	0	0	0	0	1	0	1	1	1	0	0	0	0	0	1	1	1	1	1	1	0	0	0	0	1	1	1	1	0	3	0	0	0	0	1	0	0
2	2	1	1	0	0	1	0	0	0	0	0	0	0	0	0	1	1	0	1	0	0	0	1	1	0	0	0	1	0	0	0	0	0	0	0	0	0	0	0	1	0	2	0	0	0	1	0	1	0
2	1	2	1	1	1	1	1	0	0	0	0	1	0	0	0	0	1	1	1	1	1	1	0	0	1	0	0	1	1	1	1	1	0	0	0	1	1	0	0	0	0	1	0	1	1	1	1	0	0
2	2	2	1	1	1	1	1	1	0	1	0	1	0	0	0	0	1	1	1	1	1	1	1	0	1	0	1	1	1	0	1	0	0	0	0	1	1	1	0	1	0	2	0	0	1	1	0	0	0
2	2	1	1	0	0	0	0	0	0	0	0	0	0	0	0	0	0	0	1	0	0	1	0	0	0	0	0	0	0	0	0	0	1	0	0	1	1	0	0	0	0	1	0	1	1	1	1	0	0
2	2	1	1	1	1	1	0	0	1	0	0	1	0	1	0	0	1	0	1	1	0	1	0	0	1	0	1	1	0	0	0	0	0	0	0	0	1	0	0	0	0	2	0	0	0	1	1	1	0
2	1	2	1	1	1	1	1	0	0	0	0	0	0	0	0	0	1	1	1	1	0	0	0	0	0	0	1	1	1	1	0	0	0	0	0	0	0	0	0	1	0	5	0	0	0	0	0	1	0
3	2	2	1	1	1	1	0	1	0	1	0	1	0	0	0	0	1	1	1	1	1	1	0	0	0	0	1	1	1	1	1	1	0	0	0	1	1	1	0	0	0	2	0	1	0	1	1	0	0
2	2	2	1	1	0	1	1	0	0	0	0	1	0	0	0	0	0	0	1	1	1	1	1	0	1	0	0	0	0	0	1	0	0	0	1	0	1	0	0	1	0	1	0	0	0	1	1	1	1
2	2	1	1	1	0	1	0	0	0	0	0	0	0	0	0	0	1	0	1	0	0	1	1	0	0	0	1	1	0	0	0	0	1	0	1	0	0	0	0	1	0	2	0	0	0	0	0	0	1
2	2	1	1	1	1	1	1	0	0	0	0	1	0	0	0	0	1	0	1	1	1	1	1	1	1	0	1	0	1	0	1	0	0	0	0	1	1	1	0	0	0	2	0	0	0	1	1	0	0
2	1	1	2	1	0	1	0	1	0	1	0	1	0	0	0	0	0	1	1	1	1	1	0	0	0	0	1	0	1	0	0	0	0	0	0	0	0	0	0	1	0	2	0	1	0	1	1	0	0
2	2	1	1	1	1	1	0	0	0	0	0	0	0	0	0	0	1	0	0	1	0	0	0	0	0	0	1	1	1	0	1	0	0	0	0	0	0	0	0	1	0	1	0	0	0	0	1	0	0
2	2	1	1	1	1	1	1	1	0	1	0	1	0	0	0	0	1	1	1	1	1	1	1	1	1	1	1	1	1	1	1	1	1	1	0	0	1	1	1	0	0	2	0	0	1	1	1	1	1
2	2	1	1	1	1	1	0	0	0	1	0	1	0	0	0	0	1	1	1	1	1	1	1	1	1	0	1	1	1	1	1	1	0	0	0	0	1	1	0	1	0	2	0	0	0	1	0	1	0
2	2	1	1	1	0	1	0	0	0	0	0	0	0	0	0	0	0	1	0	0	0	0	0	0	0	0	0	0	0	0	0	0	0	0	1	0	1	0	0	0	0	2	0	1	0	0	0	0	0
2	2	1	1	1	0	1	0	0	0	0	0	1	0	0	0	0	1	1	0	1	0	0	0	1	1	0	1	0	0	0	1	0	0	0	0	1	1	1	0	0	0	1	0	0	0	1	1	0	0
2	1	1	1	1	1	1	0	0	0	0	0	1	0	0	0	0	0	1	1	1	1	0	0	0	1	0	1	0	1	0	1	0	0	0	0	0	0	0	0	1	1	2	0	0	0	1	1	0	0
2	1	1	1	1	0	1	0	0	0	1	0	0	0	0	0	0	1	1	1	1	1	1	1	0	0	0	1	1	0	1	1	0	0	0	0	0	0	0	0	0	1	2	0	1	1	1	1	0	0
2	2	2	1	1	1	1	1	1	0	0	0	0	0	0	0	0	1	1	1	1	0	0	0	0	0	0	1	1	0	0	1	0	0	0	0	0	0	1	0	0	0	2	0	0	0	1	1	0	0
2	2	1	1	1	1	1	1	1	0	1	0	1	0	1	1	0	1	1	1	1	1	1	1	1	1	0	1	1	1	1	1	0	0	1	0	1	1	1	0	0	0	2	0	1	1	1	1	1	0
2	1	2	1	1	0	1	0	0	0	0	0	1	0	0	0	0	0	0	0	1	1	0	1	0	0	0	0	1	0	0	0	0	0	0	0	0	1	0	0	0	0	2	0	0	0	1	1	0	0
2	2	1	1	1	0	1	1	1	0	1	0	1	0	0	0	0	0	1	1	1	1	0	0	0	0	0	1	1	1	0	1	0	0	0	0	1	1	0	0	0	0	1	0	1	0	1	1	0	0
2	2	2	1	1	0	1	0	0	0	0	0	0	0	0	0	0	1	0	1	1	0	0	0	0	0	0	0	1	0	0	0	0	1	1	0	0	0	0	0	1	0	2	0	0	0	0	0	0	0
2	1	2	1	0	0	1	0	0	0	0	0	0	0	0	0	0	0	1	1	0	1	1	1	0	0	0	0	0	0	0	0	0	0	0	1	0	0	0	0	0	1	2	0	0	0	0	0	0	0
2	2	1	1	1	1	1	0	0	1	0	0	1	0	0	0	0	1	1	1	1	1	1	1	0	0	0	1	1	1	1	1	1	0	0	0	0	0	0	0	1	0	1	0	0	0	1	1	1	0
2	2	1	1	1	0	1	1	1	0	0	0	1	0	0	0	0	1	0	1	1	1	0	1	0	1	0	1	0	0	0	1	0	0	0	0	1	1	1	0	0	0	2	0	0	0	1	1	0	0
2	1	2	1	1	0	1	0	0	0	0	0	1	0	0	0	1	1	1	1	1	1	1	1	0	0	1	0	1	0	1	1	1	1	1	0	0	1	0	0	0	0	2	0	1	1	1	1	0	0
2	2	1	1	1	1	1	0	1	0	1	0	1	0	0	0	0	1	1	1	1	1	1	1	1	1	0	1	0	1	0	0	0	0	1	0	1	1	1	1	1	0	3	0	0	0	1	1	0	0
2	2	1	1	1	1	1	0	0	0	0	0	1	0	0	0	0	1	1	0	1	1	0	0	0	1	0	0	1	0	0	1	1	0	0	0	0	1	0	0	0	0	1	0	0	0	1	1	0	0
2	1	2	1	1	1	1	0	1	0	0	0	1	0	0	0	0	1	1	1	1	1	0	1	0	0	0	1	1	1	0	1	1	0	0	0	0	0	0	0	0	1	3	0	0	0	1	1	1	0
2	1	1	1	1	1	1	1	0	1	1	0	1	0	1	0	0	1	1	1	1	1	1	1	0	1	0	1	1	1	1	1	1	1	1	1	1	1	1	1	1	1	1	0	0	0	1	1	1	0
2	2	2	1	1	0	1	0	1	0	0	0	0	0	0	0	0	0	0	0	1	0	1	1	0	0	0	1	1	0	0	1	0	1	0	0	0	0	0	0	1	0	2	0	0	0	1	1	1	0
2	1	2	1	1	0	1	1	0	0	0	0	0	0	0	0	0	0	0	1	1	1	1	0	0	0	0	1	0	1	0	1	0	0	0	0	1	1	1	0	0	0	2	0	1	0	1	1	0	0
2	1	2	2	1	0	1	0	0	0	0	0	1	0	0	0	0	1	1	0	1	1	0	0	0	0	0	1	1	1	0	1	0	0	0	0	0	1	1	0	0	0	3	1	1	1	1	1	0	0
2	1	2	1	1	0	1	0	0	0	0	0	0	0	0	0	0	1	1	1	1	0	1	0	0	0	0	1	1	0	0	0	0	0	0	0	0	1	0	0	0	0	2	0	1	0	0	0	0	0
3	1	1	1	1	0	1	0	0	0	0	0	1	0	0	0	0	0	0	0	1	0	0	0	0	1	1	1	1	0	0	1	0	0	0	0	0	1	1	0	0	1	2	1	1	1	1	1	0	0
2	2	1	1	1	1	0	0	1	0	0	0	0	0	0	0	0	1	1	0	0	1	1	0	0	0	0	0	1	1	1	1	0	0	0	0	1	0	1	0	0	0	2	0	0	0	1	0	0	0
2	2	1	1	1	1	1	1	0	1	1	0	1	0	0	0	1	0	1	1	1	1	0	1	1	1	1	1	1	1	1	1	1	0	0	1	1	1	1	0	0	1	3	0	0	0	1	1	0	0
2	2	1	1	1	1	1	0	0	0	1	0	1	0	0	0	0	0	1	0	1	1	1	1	0	1	0	1	1	1	1	1	0	0	0	0	1	1	1	0	0	0	1	0	0	0	1	1	0	0
2	1	1	1	1	0	1	0	0	0	1	0	1	0	0	0	1	1	1	0	1	1	0	0	1	0	0	1	1	0	0	1	1	0	0	1	1	0	1	0	0	0	2	0	0	0	1	1	0	0
2	1	2	2	1	1	1	0	0	0	0	0	0	0	0	0	0	0	0	0	1	1	0	1	0	0	0	0	0	1	1	1	0	0	0	1	1	1	1	0	1	0	2	0	0	1	1	1	0	0
2	1	2	1	1	1	1	1	1	0	1	0	1	0	0	0	0	0	1	1	1	1	1	1	0	1	0	1	1	1	0	1	0	0	0	0	1	1	1	0	1	0	4	0	1	1	1	1	0	0
3	1	2	1	1	1	1	0	1	0	1	0	1	0	0	0	0	1	1	1	1	1	0	1	0	1	0	1	1	1	1	1	1	0	0	0	1	1	1	0	0	0	3	1	1	1	1	1	0	0
2	1	1	1	1	0	0	0	1	0	1	0	1	0	0	0	0	1	0	1	1	1	0	0	0	1	0	1	1	0	0	0	0	0	0	0	1	1	0	0	0	0	3	0	0	0	1	1	0	0
2	2	1	1	1	1	1	0	1	0	0	0	1	0	0	0	0	1	1	1	1	1	1	1	0	0	0	1	1	1	1	1	0	0	0	0	0	1	1	0	1	0	2	0	0	0	1	1	0	0
2	2	1	1	1	0	1	1	1	0	1	0	1	0	0	0	0	1	1	0	1	1	0	1	0	0	0	1	0	1	0	1	1	0	0	0	0	1	1	0	1	0	2	0	1	1	1	1	0	0
2	2	1	1	1	1	1	1	1	0	1	0	1	0	0	0	0	0	1	1	1	1	1	1	0	1	0	1	0	1	0	1	0	0	0	0	0	0	1	0	0	0	2	1	1	1	1	1	0	0
2	1	2	1	1	0	1	1	1	0	0	0	1	0	0	0	0	0	1	1	1	1	1	1	0	1	0	1	1	0	1	1	1	1	0	0	1	1	1	0	1	0	2	0	0	0	1	1	1	0
2	1	1	1	1	1	1	0	1	1	0	0	1	0	0	0	0	1	1	1	1	1	1	1	1	1	0	1	1	1	1	1	1	0	1	0	1	1	1	1	1	0	3	0	0	0	1	1	1	0
2	1	2	1	1	0	1	1	1	0	0	0	0	0	0	0	0	0	1	0	1	0	0	1	0	0	0	1	0	1	0	1	0	0	0	0	1	1	0	0	0	0	1	0	0	0	1	1	0	0
2	1	1	1	1	1	1	0	0	0	0	0	1	0	0	0	0	1	1	1	1	1	1	0	1	0	1	1	1	0	1	1	1	0	0	1	0	0	0	0	1	0	3	0	1	1	1	1	0	0
2	1	2	1	1	1	1	0	1	0	0	0	1	0	0	0	0	1	1	0	1	1	0	1	0	1	0	0	0	1	0	1	1	0	0	0	0	0	0	0	1	0	2	0	1	0	1	1	0	0
2	2	2	1	1	0	1	0	0	0	0	0	1	0	0	0	0	1	1	1	1	1	1	0	0	0	0	1	1	1	1	1	0	0	0	0	1	1	0	0	0	0	2	0	1	0	1	1	0	0
2	2	1	2	1	0	1	0	0	0	0	0	1	0	0	0	0	1	1	1	1	1	0	0	0	0	0	1	1	0	0	1	0	0	0	1	0	1	0	0	0	1	2	0	1	1	1	1	0	0
2	2	2	1	1	1	1	1	1	0	0	0	1	0	0	0	0	1	1	1	1	1	1	1	0	1	0	1	1	1	1	1	1	1	1	0	0	1	1	0	1	0	3	0	1	1	1	1	0	0
2	1	1	1	1	1	1	0	0	0	0	0	1	0	1	0	0	1	1	1	1	1	1	1	1	1	0	0	0	0	0	1	1	1	1	0	1	1	1	0	0	0	2	0	0	0	1	1	1	0
2	1	2	1	1	1	1	1	1	0	0	0	1	0	0	0	0	1	1	1	1	1	0	1	0	0	0	1	1	1	1	1	1	0	0	0	1	1	0	0	0	0	2	0	1	1	1	1	0	0
1	1	1	1	1	0	0	0	0	0	0	0	0	0	0	0	0	1	1	0	1	0	0	0	0	1	0	0	1	1	0	1	1	0	0	0	1	1	1	0	0	0	2	1	1	1	1	1	0	0
2	1	2	1	1	1	1	1	0	0	0	0	1	0	0	0	0	1	1	1	1	1	1	1	0	1	0	1	0	1	0	0	0	0	0	0	1	1	1	0	0	0	2	0	1	0	1	1	0	0
2	1	1	1	1	1	0	0	0	1	1	0	1	0	0	0	0	1	1	1	1	1	1	1	0	0	0	1	1	1	1	1	0	0	0	0	1	1	1	0	1	0	2	0	0	0	0	1	1	0
2	2	1	1	1	0	1	0	0	0	0	0	0	0	0	0	0	1	1	1	1	1	0	1	0	0	0	0	0	0	0	1	0	0	0	0	0	1	1	0	0	0	1	0	0	0	1	1	0	0
2	1	2	1	1	0	1	0	1	0	0	0	1	0	0	0	0	0	0	1	1	1	1	1	0	0	0	1	1	0	0	1	1	0	0	0	1	1	1	0	0	0	2	0	0	0	1	1	1	0
2	1	2	1	1	1	1	1	0	0	1	0	1	0	0	0	0	1	1	1	1	1	1	0	0	0	0	1	0	1	0	1	0	0	0	0	1	1	0	0	0	0	2	0	1	0	0	1	0	0
2	1	1	1	1	1	0	0	1	0	0	0	1	0	0	0	0	1	0	0	1	1	0	1	0	0	0	1	1	1	1	1	1	0	0	0	1	1	1	0	0	0	3	0	0	0	1	1	0	0
2	1	1	1	1	1	1	1	1	0	0	0	1	0	0	0	0	1	1	1	1	1	1	0	0	1	0	1	1	1	1	1	1	0	0	0	1	1	0	0	0	0	3	0	1	1	1	1	1	0
2	1	2	1	1	0	1	1	1	0	1	0	1	0	0	0	0	0	0	1	1	1	1	0	0	0	0	0	0	1	0	0	1	0	0	0	1	1	1	0	0	0	3	0	1	0	1	1	0	0
2	2	1	1	1	0	1	1	0	0	0	0	0	0	0	0	1	1	1	1	1	0	0	0	0	0	0	1	0	0	0	1	0	0	0	0	1	1	0	0	0	1	1	0	0	0	1	1	1	0
2	1	1	1	1	1	1	0	0	0	0	0	1	0	0	0	0	1	1	1	1	1	1	1	0	0	0	0	1	1	0	1	0	0	0	0	0	0	0	0	1	0	5	0	0	0	0	0	0	1
2	2	1	1	1	1	1	1	0	0	0	0	0	0	0	0	0	0	1	0	1	0	0	0	0	1	0	1	0	0	0	0	0	0	0	0	1	1	1	0	0	0	2	0	0	0	1	1	0	0
2	1	2	1	1	1	1	1	0	0	1	0	1	0	0	0	0	1	1	1	1	1	0	1	0	0	0	1	1	1	0	1	0	1	0	0	1	1	0	0	0	0	2	0	0	0	1	1	0	0
2	1	2	1	1	1	1	1	0	0	1	0	1	0	0	0	1	1	1	1	1	1	0	0	0	1	0	1	1	1	0	1	1	0	0	1	1	1	0	0	0	1	2	1	1	1	1	1	0	0
2	1	2	1	1	1	1	1	0	0	1	0	1	0	0	0	0	1	0	1	1	1	1	1	1	1	0	1	1	1	0	1	1	1	0	0	1	1	1	1	0	0	2	0	1	0	1	1	0	0
2	1	2	1	1	0	1	0	0	0	0	0	0	0	0	0	0	1	1	1	1	1	0	1	0	0	0	0	1	1	0	1	1	0	0	0	0	0	1	0	0	0	2	0	0	0	1	1	0	0
2	1	2	1	1	1	1	0	1	0	1	0	1	0	0	0	0	1	1	1	1	1	1	1	1	1	0	1	1	1	1	1	1	0	0	0	1	1	1	1	0	0	2	0	1	0	1	1	0	0
2	2	1	1	1	0	1	0	0	0	0	0	0	0	0	0	0	1	1	0	1	1	1	0	0	0	0	1	1	1	1	1	1	1	1	0	0	1	1	0	0	0	1	1	1	1	1	1	0	0
2	2	1	1	1	0	1	0	1	0	0	0	0	0	0	0	1	1	0	1	1	1	0	1	0	0	0	1	1	1	1	1	1	1	0	0	1	1	1	0	0	0	3	1	1	0	1	1	0	0
2	1	1	1	1	0	1	1	0	0	0	0	1	0	0	0	0	1	1	1	1	1	0	1	0	0	0	1	1	1	0	1	1	0	0	0	1	1	1	0	0	0	1	0	0	1	1	0	0	0
2	1	1	1	1	0	1	0	0	1	0	0	1	0	0	0	0	1	1	0	0	0	0	1	0	0	0	1	1	1	1	1	1	1	0	0	0	1	0	0	0	0	2	0	1	1	1	1	0	0
2	2	1	1	1	1	1	0	0	0	0	0	1	0	0	0	0	1	1	0	1	1	0	1	0	0	0	0	1	0	0	1	0	0	0	0	0	0	0	0	0	1	2	0	1	0	1	1	0	0
2	1	2	1	1	1	1	1	1	0	1	0	1	0	0	0	0	1	1	1	1	1	0	1	0	0	0	1	1	0	0	1	1	1	0	0	1	1	1	0	1	0	3	0	1	1	1	1	0	0
2	1	2	1	1	0	1	0	1	0	0	0	1	0	0	0	0	1	1	1	1	0	0	1	0	0	0	1	1	0	0	1	0	0	0	0	0	1	0	0	0	0	2	0	0	0	0	1	0	0
2	2	2	3	1	1	1	1	1	0	1	0	1	0	0	0	0	1	1	1	1	1	1	1	1	1	1	1	1	1	0	0	0	0	0	0	1	1	1	1	1	1	3	1	1	1	1	1	0	0
2	1	1	1	1	1	1	1	1	0	0	0	1	0	0	0	0	1	0	0	1	1	0	1	1	0	0	1	1	1	1	1	0	0	0	0	0	0	0	0	1	0	5	0	0	0	1	1	0	0
2	1	1	1	1	1	1	1	1	0	0	0	1	0	0	0	0	0	1	1	1	1	1	1	0	1	0	1	1	1	0	1	1	0	0	0	0	1	1	0	1	0	2	0	0	0	1	1	0	0
2	1	2	1	1	1	1	1	1	0	0	0	1	0	0	0	0	1	1	1	1	1	1	1	1	1	0	1	1	0	1	1	1	0	0	0	0	1	0	0	0	0	3	0	1	1	1	1	0	0
2	2	2	2	1	0	1	1	1	0	1	0	1	0	0	0	1	1	1	1	1	1	0	1	0	0	1	1	1	1	1	1	1	0	1	1	1	1	1	0	0	1	2	0	0	0	1	1	0	0
2	1	2	1	1	1	1	1	1	0	0	0	1	0	0	0	1	1	1	1	1	1	1	1	1	1	0	1	1	1	1	1	1	0	0	0	0	1	1	0	0	0	5	0	0	0	1	1	1	1
2	2	1	1	1	1	1	0	1	0	0	0	1	0	1	0	0	1	1	0	1	1	1	0	0	1	0	1	1	1	0	0	0	0	1	0	0	0	0	0	1	0	4	0	0	0	1	1	0	0
2	1	1	1	1	1	1	0	0	0	0	0	1	0	0	0	0	1	1	1	1	1	0	1	0	0	0	1	1	1	0	1	0	0	0	0	0	0	0	0	1	0	3	0	0	0	1	0	0	0
2	1	2	1	1	1	1	0	1	0	0	0	1	0	0	0	0	1	1	1	1	1	1	1	0	1	0	1	1	1	1	1	1	0	1	0	1	0	0	0	0	0	3	0	1	1	1	1	0	0
2	1	2	1	1	0	1	0	1	0	0	0	0	0	0	0	0	0	1	0	1	0	1	0	0	0	0	0	0	0	1	1	1	0	0	0	0	1	1	0	0	0	2	0	0	0	1	1	1	0
2	1	2	1	1	1	1	1	1	0	1	0	1	0	0	0	0	0	1	1	1	1	1	1	1	1	0	1	0	0	0	0	0	0	0	0	1	1	0	0	0	0	1	0	0	0	1	1	0	0
2	1	1	1	1	1	1	1	1	0	0	0	1	0	0	0	0	1	0	1	1	1	1	0	0	0	0	1	1	1	1	1	1	0	0	0	0	0	0	0	1	0	1	0	0	0	1	1	0	0
2	2	1	2	1	1	1	1	0	0	1	0	1	1	0	0	0	0	1	1	1	1	1	0	0	1	0	1	1	0	0	1	1	1	0	0	0	1	1	0	0	0	2	0	0	0	1	1	0	0
2	1	2	1	1	0	1	1	0	0	0	0	0	0	0	0	0	0	1	0	1	0	0	1	0	0	0	1	0	0	0	1	0	0	0	0	0	0	0	0	1	0	1	0	0	0	1	1	0	0
2	1	2	3	1	1	1	1	1	0	0	0	1	1	1	1	1	0	1	0	1	1	1	0	0	0	1	0	0	0	0	0	0	0	0	1	0	1	1	0	0	1	5	0	0	0	1	0	0	0
2	1	2	1	1	0	1	1	0	0	0	0	1	0	0	0	0	0	1	1	1	1	0	1	0	0	0	0	0	0	1	0	1	0	0	1	0	1	0	0	0	1	2	0	0	0	1	1	0	0
2	1	2	1	1	1	1	1	1	0	1	0	1	0	0	0	0	0	1	1	1	1	1	1	1	1	0	1	1	0	0	1	1	0	0	0	1	1	0	0	0	0	3	0	0	0	1	1	0	0
2	2	2	1	1	0	1	0	0	0	1	0	1	0	0	0	0	0	0	1	1	1	0	0	0	0	0	0	0	1	0	1	0	0	0	1	1	1	0	1	0	0	2	0	0	0	1	1	0	0
2	1	1	1	1	1	1	0	0	0	0	0	1	0	0	0	0	1	1	0	1	1	0	1	0	0	0	1	1	0	0	1	1	0	0	0	0	0	0	0	1	0	2	0	1	1	0	1	0	0
2	1	2	2	1	1	1	0	1	0	1	0	1	0	0	0	0	1	1	1	1	1	1	1	0	1	0	0	1	1	0	1	1	0	0	0	0	1	1	0	0	0	4	0	0	0	1	1	1	1
2	2	1	1	1	1	1	0	1	0	1	0	1	0	0	0	0	1	0	1	1	1	1	1	0	1	0	1	1	1	1	1	0	0	0	0	1	1	1	0	1	0	2	0	0	0	1	1	0	0
2	1	1	1	1	1	1	0	1	0	0	0	1	0	0	0	0	1	0	1	1	1	0	1	0	0	0	1	1	1	0	1	0	0	0	0	1	1	0	0	1	0	2	0	1	0	1	1	0	0
2	2	2	1	1	0	1	1	0	0	0	0	0	0	0	0	0	1	1	1	1	1	0	0	0	0	0	1	1	1	1	1	1	0	0	0	1	1	1	0	0	0	2	0	0	1	1	0	1	0
1	1	2	2	1	0	1	0	1	0	0	0	0	0	0	0	1	0	0	0	0	0	0	0	0	0	1	0	0	0	0	0	0	0	0	1	0	0	1	0	0	0	2	0	1	0	0	0	0	0
2	1	2	3	1	1	1	1	1	0	0	0	1	0	0	0	0	1	1	1	1	1	0	0	0	0	0	1	1	1	0	1	0	0	0	0	1	1	1	0	0	0	2	0	1	0	1	0	0	0
1	1	2	1	1	1	1	0	1	0	0	0	1	0	0	0	0	0	1	0	0	0	1	1	0	0	0	1	1	1	0	0	0	0	0	0	1	1	1	0	0	0	2	0	0	0	1	1	0	0
2	1	2	1	1	0	1	0	1	0	0	0	1	0	0	0	0	1	1	1	1	1	1	0	0	1	0	0	0	1	0	1	1	0	0	0	1	1	0	0	0	0	1	0	1	0	1	1	0	0
2	1	1	1	1	0	1	0	1	0	0	0	0	0	0	0	0	0	1	0	1	0	0	0	0	0	0	0	1	0	0	1	0	0	0	0	0	0	0	0	1	0	2	0	0	0	1	1	0	0
1	1	2	1	1	1	1	0	1	1	0	0	1	0	0	0	0	0	1	1	1	1	1	1	0	1	0	1	1	1	1	1	1	0	1	0	0	0	0	0	1	0	3	0	0	0	1	0	0	0
2	1	2	1	1	1	1	0	0	1	0	0	1	0	0	0	0	0	1	1	1	1	0	1	0	1	0	1	1	1	1	1	1	0	0	0	0	0	1	0	0	0	1	0	0	0	1	0	0	0
2	1	1	2	1	1	1	1	0	0	0	0	1	0	0	0	0	0	0	1	1	1	0	0	0	0	0	1	0	0	0	1	0	0	0	1	0	1	0	0	1	0	3	0	1	1	1	1	1	0
2	1	2	1	1	0	1	1	0	0	1	0	1	0	0	0	0	1	1	1	1	1	1	1	0	0	0	0	0	0	0	1	0	0	0	0	0	1	1	0	0	0	2	0	0	0	1	1	0	0
2	1	1	1	1	0	1	0	1	0	0	0	0	0	0	0	0	1	1	1	1	1	1	0	0	0	0	1	1	1	1	1	1	1	0	0	1	1	0	0	0	0	2	0	1	0	1	1	0	0
2	1	2	1	1	1	1	1	1	0	0	0	1	0	0	0	0	1	1	1	1	1	1	1	0	1	0	1	1	1	1	1	1	1	0	0	0	1	1	0	0	0	1	0	0	1	1	1	0	0
2	1	1	1	1	1	1	1	0	0	0	0	1	0	0	0	0	0	1	1	1	1	0	1	0	0	0	1	1	1	0	1	0	0	0	0	1	1	1	0	1	0	1	1	1	0	1	1	0	0
2	1	2	1	0	0	1	0	0	0	0	0	0	0	0	0	0	0	1	0	0	0	0	0	0	0	0	0	0	0	0	0	0	0	0	1	0	0	0	0	1	0	1	0	0	0	0	1	0	0
2	1	2	1	1	1	1	0	1	0	0	0	1	0	0	0	0	1	1	1	1	1	0	1	0	1	0	1	1	1	0	1	0	0	0	0	0	1	0	0	1	0	2	0	0	0	1	0	0	0
2	1	2	1	1	1	1	0	0	0	0	0	0	0	0	0	0	1	1	0	1	0	0	0	0	1	0	0	0	0	0	1	0	0	0	1	0	0	0	0	0	1	1	1	1	1	1	1	0	0
2	1	2	1	1	1	1	1	1	0	1	0	1	0	0	0	0	1	1	1	1	1	1	0	0	0	0	1	0	0	0	1	1	0	1	0	1	1	0	0	0	0	2	0	0	0	1	1	1	0
2	1	2	1	1	1	1	0	0	0	0	0	1	0	0	0	0	1	1	1	1	0	0	1	1	0	0	1	1	1	1	1	1	0	0	0	0	1	1	1	0	0	4	0	0	0	0	0	1	1
1	2	1	1	1	1	1	0	1	0	1	0	1	0	0	0	0	0	0	1	1	0	1	1	1	0	0	1	0	1	0	0	0	0	0	0	0	1	1	0	0	0	1	0	0	0	1	1	1	0
1	2	1	1	1	1	1	0	1	0	1	0	1	0	0	0	0	0	0	0	1	1	1	1	1	0	0	1	0	1	0	0	0	0	0	0	0	0	1	0	0	0	1	0	0	0	1	1	0	0
2	1	2	1	1	0	1	0	1	0	0	0	0	0	0	0	0	0	1	0	1	0	1	1	0	0	0	1	0	1	0	0	0	0	0	0	1	1	1	0	0	0	1	0	1	1	1	1	0	0
1	2	2	2	1	0	0	0	0	0	1	0	1	0	0	0	0	0	0	0	1	1	1	0	0	1	0	1	1	1	0	0	0	0	0	0	0	1	1	0	0	0	2	0	0	0	1	1	1	0
1	1	2	1	1	1	1	0	1	0	0	0	1	1	1	1	1	1	1	1	1	1	1	1	1	1	0	1	1	1	1	1	1	1	1	0	1	1	1	1	1	0	3	0	1	0	1	1	1	0
1	1	2	2	1	0	0	0	0	0	0	0	0	0	0	0	0	0	0	1	1	1	0	0	0	0	0	1	1	1	1	0	0	0	0	0	0	1	0	0	0	0	2	0	0	0	0	0	1	0
1	1	1	2	1	1	0	0	1	0	0	0	0	0	0	0	0	0	0	0	0	0	0	0	0	1	0	0	0	1	0	0	0	0	0	0	0	0	1	1	1	0	1	0	0	0	1	1	0	0
1	2	1	1	1	0	1	0	1	0	1	0	0	0	0	0	0	0	0	0	1	1	0	1	1	1	0	1	1	1	0	0	0	0	0	0	1	1	1	0	1	0	3	1	1	1	1	1	1	0
1	1	2	1	1	0	1	0	0	0	0	0	1	0	0	0	0	1	1	1	0	1	1	1	0	1	0	0	1	0	1	1	0	0	0	0	0	0	0	0	0	1	2	0	0	0	1	1	0	0
1	1	1	1	1	0	0	0	1	0	1	0	1	0	0	0	1	1	1	0	0	1	1	0	0	0	0	0	1	1	0	1	0	0	0	0	0	0	0	0	0	1	2	0	0	0	1	1	0	0
1	2	2	1	1	0	1	0	0	0	0	0	0	0	0	0	0	1	1	0	0	0	0	0	0	0	0	1	0	1	0	0	0	0	0	0	0	0	1	0	0	0	2	0	1	1	1	0	0	0
2	2	1	1	1	0	1	0	0	0	0	0	0	0	0	0	0	1	1	1	1	1	1	1	0	0	0	1	0	0	1	1	1	0	0	0	1	1	1	0	0	0	2	1	1	1	1	1	1	1
2	2	1	1	1	1	1	0	0	0	1	0	1	0	0	0	0	1	0	1	1	1	1	1	0	1	1	1	1	1	1	1	1	0	0	0	1	1	1	0	0	0	5	0	0	0	1	1	1	0
2	2	1	1	1	1	1	1	1	0	1	0	0	0	0	0	0	1	1	0	0	0	0	0	0	0	0	0	1	0	0	1	0	0	0	0	1	1	0	0	0	0	2	1	0	0	1	0	0	0
2	2	1	1	1	1	1	1	1	0	1	0	1	0	0	0	0	1	0	1	1	1	1	1	0	1	0	1	1	1	1	1	1	1	1	0	1	1	1	0	0	0	2	0	0	0	1	0	0	0
2	1	1	2	1	0	1	0	1	0	0	0	0	0	0	0	0	1	1	0	1	1	0	0	0	0	0	1	1	1	0	1	0	0	0	0	1	0	0	0	0	1	2	0	1	1	1	1	0	0
2	2	1	1	1	1	1	1	1	0	1	0	1	0	0	0	0	1	1	1	0	0	0	1	0	0	0	1	1	1	0	1	0	0	0	0	0	1	1	0	0	0	3	0	0	0	1	1	1	1
1	2	1	1	1	1	1	1	1	0	1	0	1	0	0	0	0	1	1	1	1	1	1	1	0	1	0	1	1	1	1	1	1	0	1	0	1	1	1	1	1	0	1	0	1	1	1	1	1	0
2	1	1	1	1	0	0	0	0	0	1	0	1	0	0	0	0	1	1	0	0	1	0	0	0	0	0	0	0	0	0	1	1	0	1	0	0	0	0	0	0	1	2	0	0	0	1	1	1	0
2	2	1	1	0	0	1	0	0	0	0	0	0	0	0	0	0	1	1	1	1	0	1	1	0	1	0	1	1	1	1	0	1	0	0	0	1	1	1	0	0	0	2	0	0	0	1	1	0	0
2	2	1	1	1	1	1	1	1	0	1	0	1	0	0	0	0	1	0	1	1	1	0	1	1	1	0	1	1	1	0	1	0	0	0	0	0	1	0	0	0	0	3	0	1	1	1	1	0	0
2	2	1	1	1	1	1	1	1	1	1	1	1	1	1	1	0	1	1	1	1	1	1	1	1	1	0	1	1	1	1	1	1	1	1	0	1	1	1	0	0	0	3	1	1	1	1	1	1	0
2	2	1	1	1	1	1	0	1	0	1	0	0	0	0	0	0	1	1	1	1	1	1	1	1	1	0	1	1	1	1	1	0	0	1	0	1	1	1	1	1	0	3	0	1	1	1	1	0	0
2	2	1	1	1	1	1	1	1	0	0	0	1	1	0	0	0	1	1	1	1	0	1	1	0	0	0	1	1	1	1	1	1	1	1	1	0	1	0	0	0	0	2	1	1	1	1	1	1	1
2	2	1	1	1	1	1	1	0	0	0	0	1	0	0	0	0	1	1	1	1	1	1	1	0	0	0	1	1	1	1	1	1	0	0	0	1	1	1	0	0	0	4	0	0	0	1	0	1	1
2	2	1	1	1	0	1	0	0	0	0	0	0	0	0	0	0	1	1	0	0	0	0	0	0	0	0	1	1	1	1	1	1	1	1	0	1	0	0	0	0	0	2	0	0	0	1	1	0	0
2	2	1	1	1	1	1	0	1	0	1	0	1	0	0	0	0	1	1	1	1	1	1	1	1	1	0	0	0	1	0	1	0	0	0	0	0	0	0	0	0	1	2	0	0	0	0	0	0	0
2	2	1	1	1	0	1	0	0	0	0	0	0	0	0	0	0	0	1	0	0	1	1	0	0	0	0	1	0	0	0	0	0	1	1	0	0	0	0	0	0	1	2	0	0	0	1	1	0	0
2	2	1	1	1	1	1	0	1	0	1	0	1	0	0	0	0	0	1	1	1	1	1	1	1	1	0	1	0	1	1	1	0	0	0	0	0	1	1	0	1	0	1	0	1	0	1	1	0	0
2	2	1	2	1	1	1	1	1	0	1	0	1	0	1	0	0	1	1	1	1	1	1	1	0	1	0	1	1	1	1	1	1	1	1	0	1	1	1	0	1	0	3	0	0	0	1	1	0	0
2	2	1	1	1	1	1	1	1	0	0	0	1	0	0	0	0	0	1	1	0	1	1	0	0	0	0	1	0	1	0	0	0	0	0	0	1	0	1	0	1	0	1	0	1	1	1	1	0	0
2	2	1	1	1	1	1	1	1	1	1	0	1	1	1	1	0	0	1	0	0	1	1	1	1	1	1	1	1	1	0	1	1	1	0	0	1	0	0	0	0	0	3	0	0	0	1	1	0	0
2	2	1	1	1	1	1	1	1	0	1	0	1	0	0	0	0	1	1	1	1	1	1	1	1	1	0	1	1	1	1	1	1	0	1	0	1	1	1	0	1	0	3	0	1	1	1	1	0	0
1	1	2	2	1	0	1	0	1	0	0	0	0	0	0	0	0	0	0	0	1	0	1	1	0	0	0	1	0	1	0	0	0	0	0	0	0	1	0	0	0	0	1	0	0	0	1	1	0	0
2	2	1	1	1	0	1	0	1	0	1	0	1	0	0	0	0	1	1	1	1	1	1	1	1	1	0	1	1	1	1	1	1	0	0	0	0	1	0	0	0	0	3	0	0	0	1	0	0	0
2	2	1	1	1	1	1	0	1	0	1	0	1	0	0	0	0	1	1	1	1	1	0	1	0	1	0	1	0	1	1	1	1	0	1	0	1	1	1	0	0	0	2	0	0	0	1	1	0	0
2	1	1	1	1	0	1	0	0	0	0	0	0	0	0	0	1	0	0	1	1	0	1	0	0	0	1	1	0	0	0	1	0	0	0	1	1	0	0	0	0	0	1	0	0	1	1	1	0	0
2	2	1	1	1	1	1	1	1	0	0	0	1	0	0	0	0	1	1	1	1	1	1	1	1	1	0	1	1	1	1	1	1	1	1	0	1	1	0	0	0	0	2	0	0	0	1	1	1	0
2	1	1	2	1	0	1	0	0	0	0	0	1	0	0	0	0	1	1	1	1	1	0	0	0	1	0	1	1	1	1	1	0	0	0	0	0	0	0	0	1	0	1	0	1	1	1	0	0	0
2	2	2	1	1	0	1	1	0	0	0	0	1	0	0	0	0	1	1	0	1	1	0	0	0	0	0	1	0	0	0	1	0	0	0	0	0	1	1	0	0	0	2	0	0	0	1	1	0	0
2	1	1	1	0	0	1	0	0	0	0	0	0	0	0	0	0	0	0	0	0	0	0	0	0	0	1	0	0	0	0	0	0	0	0	1	0	0	0	0	0	1	1	0	0	0	0	0	0	0
2	1	1	2	1	1	1	1	1	0	1	0	1	0	0	0	0	1	1	1	1	1	1	1	0	1	0	1	0	1	0	1	0	0	0	0	1	1	1	0	0	0	3	0	0	0	1	1	0	0
2	2	1	1	1	1	1	0	1	0	1	0	1	0	0	0	0	1	1	1	1	1	0	0	0	0	0	1	1	1	1	1	1	0	0	0	0	1	1	0	1	0	2	0	1	1	1	1	0	0
2	2	1	1	1	1	1	1	1	1	1	0	1	0	0	0	0	1	1	1	1	1	1	1	0	1	0	1	1	1	1	1	1	1	1	0	1	1	1	0	0	0	1	0	0	0	1	0	0	0
2	1	2	1	1	0	1	1	1	0	1	0	1	0	0	0	0	1	1	1	1	1	1	0	0	1	0	1	1	0	1	1	1	0	1	0	0	1	1	0	0	0	2	0	1	1	1	1	0	0
2	2	1	1	1	1	1	0	1	0	0	0	1	0	0	0	0	0	0	1	1	1	1	0	0	1	0	1	1	1	0	0	0	0	0	0	1	1	1	0	0	0	2	0	1	1	1	1	0	0
2	2	1	1	1	1	1	1	1	0	0	0	0	0	0	0	0	1	1	1	1	1	1	1	0	0	1	1	1	1	0	1	0	0	0	1	1	1	1	0	1	1	1	0	1	1	1	1	0	0
2	2	2	1	1	0	1	0	1	0	0	0	1	0	0	0	0	1	1	1	1	1	1	1	0	0	0	0	1	0	1	1	0	0	0	0	0	0	1	0	1	0	1	0	0	0	1	0	1	0
2	2	1	1	1	0	1	0	0	0	1	0	1	0	0	0	1	0	1	1	1	1	0	1	1	1	1	1	1	1	0	1	1	0	1	1	1	1	1	1	1	0	4	1	1	1	1	1	1	1
2	2	1	1	1	0	1	0	0	0	0	0	0	0	0	0	0	1	1	1	1	1	1	1	0	1	0	1	1	1	0	1	1	0	1	0	1	1	1	1	1	1	2	0	0	0	1	0	0	0
2	1	1	1	1	1	1	0	1	0	1	0	1	0	0	0	0	1	0	0	1	1	1	1	0	0	0	0	1	1	0	0	0	0	0	0	0	1	0	0	0	0	2	1	1	1	1	1	0	0
2	1	1	1	1	0	1	0	1	0	0	0	1	0	0	0	0	1	0	1	1	1	1	1	0	1	1	1	1	1	1	1	1	0	0	1	1	1	1	1	1	0	2	0	0	0	1	1	1	0
2	2	1	1	1	0	1	0	0	0	0	0	1	0	0	0	0	0	0	0	1	1	0	1	0	0	0	0	0	0	0	0	0	0	1	0	0	0	1	0	1	0	2	1	1	1	1	1	0	0
2	2	1	1	1	1	1	1	0	0	0	0	1	1	1	1	1	1	1	1	1	1	0	1	0	1	1	1	1	1	1	1	1	1	1	1	1	1	1	0	0	1	5	0	1	1	1	1	0	0
2	1	2	1	1	0	1	0	1	0	0	0	1	0	0	0	0	1	0	1	1	0	0	1	0	0	0	1	1	1	0	1	1	0	0	0	0	0	0	0	1	0	2	0	0	1	1	0	0	0
2	2	1	1	1	0	1	1	1	0	0	0	0	0	0	0	0	1	1	1	1	0	0	0	0	0	0	1	0	1	0	1	0	1	0	0	1	1	0	0	0	1	1	0	0	0	1	1	0	0
2	2	1	1	1	1	1	1	0	0	1	0	1	0	0	0	0	1	1	1	1	1	1	1	0	1	0	1	1	1	1	1	1	1	1	1	1	1	1	0	0	0	3	0	0	0	0	0	1	0
2	1	1	1	0	0	1	1	1	0	0	0	1	0	0	0	0	0	1	0	1	0	1	0	0	0	0	0	1	0	0	1	0	0	0	0	1	1	0	0	0	0	1	0	0	0	1	1	0	0
2	2	1	1	0	0	1	0	0	0	0	0	0	0	0	1	0	1	1	1	1	0	1	0	0	0	0	0	1	0	0	1	1	0	0	0	0	1	0	0	0	0	1	0	0	0	0	1	1	1
2	1	1	1	1	1	1	0	1	0	0	0	1	0	0	0	0	1	1	0	1	1	0	1	0	0	0	1	1	1	0	1	1	1	0	0	1	1	0	0	0	0	5	0	0	0	1	0	0	0
2	1	1	1	1	1	1	0	0	0	0	0	0	0	0	0	1	1	1	0	1	0	0	1	0	1	0	1	1	1	1	1	0	0	0	0	1	1	1	0	0	0	3	0	0	0	1	0	1	1
2	2	1	1	1	1	1	1	0	0	0	0	1	0	0	0	0	1	1	1	1	1	1	0	0	0	0	1	1	1	1	1	1	0	0	0	1	0	1	0	0	0	2	0	0	1	1	1	0	0
2	2	1	1	1	1	1	0	1	0	1	0	1	0	0	0	0	0	0	1	1	1	1	0	0	0	0	1	1	0	1	0	0	0	0	0	0	0	1	0	0	0	2	0	0	0	1	1	0	0
2	1	1	1	1	1	1	0	0	0	1	0	1	0	0	0	0	1	1	1	1	1	0	1	0	1	0	1	1	1	1	1	1	0	1	0	1	1	0	0	0	0	2	1	1	1	1	1	0	0
2	1	1	1	1	1	1	0	0	0	1	0	1	0	0	0	0	1	1	1	1	1	1	0	1	0	0	1	1	1	0	1	0	0	0	0	0	1	0	0	0	0	4	0	1	0	1	1	0	0
2	2	1	1	1	1	1	1	0	0	1	0	1	0	0	0	0	1	1	1	0	1	0	1	0	1	0	1	1	0	1	1	0	0	0	0	1	0	0	0	1	0	3	0	0	0	1	0	1	0
2	1	2	1	1	0	1	0	0	0	0	0	0	0	0	0	0	0	1	0	1	1	1	0	1	0	0	0	0	0	0	1	1	0	0	0	0	1	0	0	0	0	2	1	1	1	1	1	0	0
2	1	1	1	1	0	1	0	1	0	0	0	1	0	0	0	0	0	0	1	1	1	1	0	0	0	0	1	0	1	0	0	0	0	0	0	0	0	0	0	1	0	2	0	0	0	0	0	0	0
2	1	2	1	1	1	1	0	0	0	0	0	1	0	0	0	0	1	1	1	1	1	0	1	0	1	0	1	1	1	1	1	1	0	0	0	1	1	0	0	0	0	3	1	1	1	1	1	0	0
2	2	1	1	1	0	0	0	0	0	0	0	0	0	0	0	0	0	0	0	1	0	0	0	0	0	0	1	0	0	0	0	0	0	0	0	1	0	0	0	0	0	1	1	1	1	1	1	0	0
2	2	1	1	1	1	1	1	0	0	0	0	0	0	0	0	0	1	0	0	1	1	0	1	1	0	0	1	1	0	0	1	0	0	0	0	0	1	0	0	0	0	2	0	0	0	1	1	0	0
2	1	1	1	1	0	1	1	1	0	1	0	0	0	0	0	0	0	0	1	1	1	0	0	1	0	0	1	0	1	0	1	1	0	0	0	0	0	0	0	1	0	2	0	1	0	1	1	0	0
2	1	1	1	1	0	1	0	1	0	0	0	1	0	0	0	0	0	1	1	1	1	1	1	0	1	0	1	0	1	0	0	0	0	0	0	0	0	1	0	0	0	2	0	1	0	1	1	0	0
1	2	1	1	1	0	0	0	1	0	1	0	1	0	0	0	0	0	0	0	0	1	0	1	0	0	0	0	0	0	0	0	0	0	0	1	0	0	0	0	1	0	3	0	0	0	1	0	0	0
1	1	2	1	1	0	1	0	1	0	0	0	1	0	0	0	0	0	0	1	1	1	1	1	0	0	0	0	1	1	1	1	0	0	0	0	0	0	0	0	1	0	2	1	1	0	1	1	0	0
2	2	1	1	1	1	1	0	0	0	1	0	1	0	0	0	0	1	0	1	1	1	0	0	0	0	0	0	1	1	1	0	1	0	1	0	0	0	0	0	0	1	2	0	1	0	1	1	0	0
2	2	1	1	1	0	1	0	1	0	0	0	0	0	0	0	0	1	1	1	1	1	1	0	0	0	0	1	0	1	0	1	1	1	0	0	1	1	0	0	0	0	1	1	1	1	1	1	0	0
2	2	1	1	1	1	1	1	1	1	1	0	1	0	0	0	0	1	1	1	1	1	1	1	0	0	0	1	1	1	1	1	1	0	1	0	0	0	1	0	1	0	3	0	1	1	1	1	0	0
2	2	1	1	1	1	1	1	1	0	1	0	1	0	0	0	0	0	0	1	1	1	0	1	0	1	0	1	0	1	1	1	0	0	0	0	1	1	0	0	1	0	5	0	0	0	1	1	0	0
2	2	1	1	1	1	1	0	0	0	1	0	1	0	1	0	0	1	1	0	1	1	0	1	0	0	0	1	0	1	0	1	0	0	0	0	0	0	0	0	1	0	4	0	0	0	1	1	0	0
3	1	1	1	1	1	1	0	0	0	1	0	0	0	0	0	0	1	1	1	1	0	0	1	0	0	0	1	1	1	0	0	0	0	0	1	0	1	0	0	0	0	2	0	0	0	1	0	1	0
3	1	2	1	1	1	0	0	0	0	1	0	1	1	0	0	0	1	1	1	1	1	1	1	0	0	0	1	0	1	1	1	0	0	0	0	1	1	1	1	0	0	3	0	0	0	1	1	1	0
2	1	1	1	1	0	1	0	0	0	0	0	1	0	0	0	0	0	1	1	1	1	1	1	0	0	0	1	1	1	0	1	1	0	0	0	1	1	1	0	0	0	1	0	0	0	0	0	0	1
2	1	1	1	1	1	1	1	0	0	0	0	1	0	0	0	0	1	1	1	1	1	0	0	0	0	0	1	1	1	1	1	1	1	0	0	0	1	1	0	0	0	3	1	1	1	1	1	0	1
3	1	1	1	1	1	1	0	0	1	0	0	1	0	0	0	0	1	0	1	0	0	0	0	0	0	0	0	1	0	0	1	0	0	0	0	0	0	1	1	0	0	2	1	1	1	1	1	0	0
2	1	2	1	1	0	1	0	0	0	0	0	0	0	0	0	0	0	0	0	1	0	1	0	0	1	0	1	0	1	1	1	1	0	1	0	1	1	1	0	0	0	1	1	1	1	1	1	1	1
2	1	2	1	1	1	1	0	0	0	0	0	1	0	0	0	0	0	0	1	1	1	1	1	0	0	0	1	1	1	0	1	0	0	0	0	1	0	0	0	1	0	1	0	0	0	1	1	0	0
2	1	2	1	1	1	0	0	0	0	0	0	1	0	0	0	0	1	0	1	1	1	0	0	1	0	0	1	1	1	0	1	1	1	0	0	0	1	0	0	1	0	3	0	1	1	1	1	0	0
2	1	2	1	1	0	1	0	0	0	1	0	1	0	0	0	0	0	0	1	1	1	1	1	0	1	0	1	0	1	0	1	0	0	0	0	0	0	0	0	1	0	2	0	1	0	1	1	0	0
3	1	1	1	1	0	1	0	1	0	0	0	1	0	0	0	0	1	1	1	1	1	0	0	0	0	0	0	1	0	0	1	0	0	0	0	1	1	0	0	0	0	3	0	1	1	1	0	0	0
2	1	2	1	1	1	0	0	0	0	0	0	1	0	0	0	0	1	1	1	1	1	0	1	0	0	0	0	1	1	1	1	1	0	1	0	0	0	0	0	1	1	1	0	1	1	1	1	0	0
2	1	1	1	1	0	0	0	0	0	0	0	1	0	0	0	0	1	1	1	0	0	0	1	0	1	0	1	1	1	1	1	1	0	0	0	1	0	0	0	0	0	4	0	0	0	0	1	0	0
2	2	1	1	1	1	1	0	0	0	1	0	1	0	0	0	0	1	1	1	1	1	1	1	0	1	0	1	1	0	0	1	0	0	0	1	0	1	0	0	0	0	2	0	0	0	1	1	1	0
2	1	1	1	1	1	1	0	0	0	1	0	1	0	1	0	0	1	1	1	1	1	1	1	0	1	0	1	0	0	1	1	1	1	0	0	1	0	1	0	0	0	3	0	1	0	1	1	0	0
2	2	2	1	1	1	1	0	0	0	1	0	1	0	0	0	0	1	1	0	1	1	0	0	0	0	0	1	1	1	0	1	1	0	0	0	1	0	1	0	0	0	3	0	0	0	0	1	0	0
2	1	1	1	1	0	1	1	0	0	0	0	1	0	0	1	0	1	1	1	1	1	1	1	0	0	0	1	1	1	1	1	0	0	0	0	1	1	0	0	0	0	3	0	0	0	1	1	1	0
2	1	2	1	1	1	0	0	0	0	0	0	1	0	0	0	1	1	0	0	1	1	0	1	0	1	0	0	1	1	1	1	1	0	1	0	1	1	0	0	0	0	3	0	0	0	1	0	0	0
2	1	1	2	1	1	1	0	1	0	1	0	1	0	1	1	0	1	1	1	1	1	1	1	0	0	0	0	1	1	1	1	0	0	0	0	0	1	0	0	0	0	4	0	0	0	0	0	1	1
2	1	2	1	1	0	0	0	1	0	0	0	1	0	0	0	0	1	1	1	1	1	0	1	0	0	0	0	1	1	1	1	1	0	0	0	0	1	0	0	0	0	2	0	0	1	1	1	0	0
1	1	2	1	1	1	1	1	1	0	1	0	1	0	0	0	0	1	0	1	1	1	0	1	0	0	0	1	0	1	0	1	0	0	0	0	0	1	0	0	0	0	2	0	0	0	1	1	0	0
2	1	1	1	1	1	1	0	0	0	0	0	0	0	0	0	0	1	0	1	1	0	0	0	0	0	0	1	1	1	0	1	0	0	0	0	1	1	0	0	0	0	2	0	1	0	1	1	0	0
2	1	1	1	1	1	1	1	0	0	0	0	1	0	0	0	0	1	1	1	1	1	1	1	0	1	0	1	1	1	0	1	0	0	0	0	1	1	1	0	0	0	2	0	0	0	1	1	0	0
2	2	1	1	1	1	1	1	1	1	1	0	1	1	1	0	1	1	1	1	1	1	0	1	0	1	1	1	1	1	0	1	0	0	0	1	1	1	1	0	0	1	5	0	0	0	1	1	0	1
2	1	2	1	1	0	1	0	0	0	0	0	1	0	0	0	0	1	1	1	1	1	0	1	0	0	0	1	1	1	1	1	1	0	0	0	1	1	1	0	0	0	3	0	1	1	1	1	0	0
2	1	2	1	1	0	1	0	1	0	0	0	1	0	0	0	0	0	0	1	1	0	1	1	0	1	0	0	1	1	0	1	0	0	0	0	1	1	1	0	0	0	3	0	0	0	1	0	0	0
3	2	2	1	1	1	0	0	0	0	0	0	1	0	0	0	0	1	1	1	1	1	0	0	0	0	0	0	1	0	0	1	1	0	0	0	0	1	1	0	0	0	2	0	0	0	1	1	0	0
2	2	1	1	1	1	0	0	0	1	0	0	1	0	0	0	0	1	1	1	1	0	0	0	0	0	0	1	1	1	0	1	0	0	0	0	0	1	0	0	1	0	2	0	0	0	1	1	0	0
3	1	1	1	1	1	0	0	0	0	0	0	1	0	0	0	0	1	1	0	1	1	0	1	0	0	0	1	1	0	0	0	1	0	0	0	1	1	0	0	0	0	2	0	0	0	1	1	0	0
2	1	1	1	1	0	1	0	0	0	0	0	0	0	0	0	0	0	0	1	1	1	1	1	1	1	0	1	1	0	0	0	0	0	0	0	0	1	0	0	1	0	2	0	0	0	0	1	1	0
2	1	2	2	1	1	0	0	0	0	0	0	1	0	0	0	0	1	1	1	0	0	1	0	0	0	0	1	1	1	1	1	1	0	0	0	1	1	1	0	0	0	2	0	0	1	1	1	0	0
3	1	1	1	1	0	0	0	0	0	0	0	1	0	0	0	0	0	0	0	0	1	1	0	0	0	0	1	1	1	0	0	1	0	0	0	1	1	0	0	0	0	1	0	0	0	1	1	0	0
2	1	1	1	1	1	1	0	0	0	0	0	1	0	0	0	0	1	1	1	1	1	1	1	0	0	0	1	1	1	1	1	1	1	1	0	1	1	1	0	1	0	5	0	0	0	0	1	0	1
2	1	2	1	1	0	0	0	0	0	1	0	1	0	0	0	0	0	1	1	0	1	0	1	0	1	0	0	0	1	0	0	0	0	0	1	0	0	0	0	1	0	2	1	1	0	1	1	0	0
2	2	2	1	1	0	1	1	0	0	0	0	1	0	0	0	0	0	0	0	1	1	0	1	0	0	0	1	1	1	0	0	1	0	0	0	1	1	1	0	0	0	2	0	0	0	1	1	0	0
2	1	2	1	1	0	0	0	0	0	0	0	1	0	0	0	0	0	0	0	1	1	0	0	1	0	0	1	0	0	1	1	1	0	0	0	1	1	0	0	0	0	1	1	0	0	0	1	0	0
3	1	1	1	1	1	0	0	1	0	1	0	1	0	0	0	0	0	1	1	1	0	0	1	0	0	0	1	1	1	0	1	0	0	0	0	0	0	0	0	1	0	2	0	0	0	1	0	0	0
3	1	2	2	1	1	1	1	1	1	1	0	1	1	1	1	0	1	1	1	1	1	1	1	1	1	0	1	1	1	1	1	1	0	0	0	1	1	1	0	0	0	2	0	0	0	1	1	0	0
2	1	2	1	1	1	1	0	0	0	0	0	0	0	0	0	0	0	0	0	1	0	0	1	0	0	0	0	0	0	0	0	0	0	0	1	0	0	0	0	0	1	3	0	0	0	1	0	0	0
2	2	1	1	1	1	0	0	0	0	0	0	1	0	0	0	0	0	0	0	1	1	0	1	1	1	0	1	0	0	0	0	0	0	0	0	1	0	0	0	0	0	2	0	0	0	1	0	1	0
3	1	2	2	1	1	1	0	0	0	0	0	1	0	0	0	0	0	0	1	1	1	0	1	0	0	0	1	1	1	1	0	0	0	0	0	0	1	0	0	0	0	3	1	1	0	1	1	0	0
3	2	1	1	1	1	0	0	1	1	0	0	1	0	0	0	0	1	0	1	1	1	1	1	0	1	0	1	1	1	1	1	1	1	1	0	1	1	1	0	0	0	2	0	0	0	1	0	1	1
3	1	2	1	1	1	0	0	0	0	1	0	1	0	0	0	0	1	1	1	1	1	0	1	0	0	0	1	1	1	0	1	1	0	0	0	0	1	0	0	1	0	2	1	1	0	1	1	0	0
3	1	1	1	1	0	1	1	1	0	0	0	1	0	0	0	0	1	1	1	1	1	0	1	1	1	0	1	0	1	0	1	1	0	1	0	1	1	0	0	0	0	2	1	0	0	1	1	0	0
2	1	1	1	1	0	0	0	0	0	0	0	1	0	0	0	0	0	1	1	1	1	1	1	0	1	0	1	0	0	1	1	1	0	0	0	1	0	0	0	0	1	2	0	1	0	1	1	0	0
2	1	2	1	1	0	1	0	1	0	0	0	0	0	0	0	0	0	1	0	1	0	0	0	0	0	0	1	1	1	1	0	0	0	0	0	1	1	1	0	0	0	2	0	0	1	1	1	0	0
2	1	2	1	1	1	1	0	0	0	1	0	0	0	0	0	0	1	1	1	1	1	1	0	0	0	0	1	1	1	1	1	0	0	1	0	0	1	0	0	0	0	1	0	1	0	1	1	0	0
2	2	2	1	1	0	1	0	0	0	0	0	0	0	0	0	0	0	0	0	1	0	0	0	0	0	0	0	0	1	0	1	0	0	0	0	0	0	0	0	1	0	1	0	0	0	0	1	0	0
3	2	1	1	1	1	1	0	0	0	0	0	1	0	0	0	1	1	1	1	1	1	1	1	1	0	0	1	1	1	1	1	1	0	0	0	0	0	0	0	1	0	4	0	0	0	1	1	0	0
2	1	2	1	1	0	1	0	0	0	0	0	1	0	0	0	0	1	1	0	1	0	0	0	0	1	0	1	1	0	1	1	0	0	0	0	1	1	1	0	0	0	2	0	0	0	1	1	0	0
3	2	1	1	1	1	0	0	0	0	1	0	1	0	0	0	0	1	1	0	1	0	0	1	0	0	0	1	0	1	1	0	0	0	0	0	0	1	0	0	0	0	3	0	1	0	1	1	0	0
3	1	2	1	1	1	1	0	0	0	1	0	1	0	0	0	0	1	1	1	1	1	0	1	1	1	0	1	1	1	0	1	1	0	0	0	0	1	1	0	0	0	2	0	0	0	1	1	0	0
2	1	2	1	1	0	1	1	1	1	0	0	1	0	0	0	1	0	0	1	1	1	1	1	1	0	0	1	1	1	0	1	1	0	1	0	0	1	0	0	0	1	3	0	0	0	0	1	1	1
3	1	1	3	1	0	1	1	0	0	0	0	1	0	0	0	0	1	1	1	1	1	0	1	0	0	0	1	1	1	1	1	1	0	1	0	1	1	1	1	1	0	2	1	1	1	1	1	1	0
2	1	1	1	1	1	0	0	0	0	0	0	1	0	0	0	0	0	0	1	1	1	0	1	0	0	0	1	1	1	0	1	0	0	0	0	0	0	0	0	0	1	4	0	0	0	1	1	0	0
2	1	2	1	1	1	1	1	0	0	1	0	1	0	0	0	0	1	1	1	1	1	1	1	0	1	0	1	1	0	1	1	1	0	0	0	1	1	1	0	0	0	2	0	0	0	1	1	1	0
2	1	1	1	1	0	1	0	0	0	0	0	0	0	0	0	1	1	1	1	1	1	0	1	0	0	0	1	1	0	0	0	0	0	0	0	1	1	1	0	0	0	3	1	1	1	1	1	0	0
3	1	1	1	1	0	1	0	0	0	0	0	1	0	0	0	0	1	1	1	1	1	1	0	0	0	0	0	1	1	1	1	1	0	0	0	0	1	0	0	1	0	2	1	1	0	1	1	1	1
2	1	1	1	1	1	1	0	0	1	0	0	0	0	0	0	0	1	0	1	1	0	0	1	0	0	0	1	1	1	0	1	0	0	0	0	1	0	1	0	0	0	3	0	1	0	1	1	0	0
2	1	1	1	1	1	1	1	1	1	1	0	1	0	1	0	1	1	1	1	1	1	1	1	1	1	1	1	1	1	1	1	1	1	1	1	1	1	1	0	1	1	2	0	1	1	1	1	0	1
2	1	2	1	1	0	0	0	0	0	0	0	1	0	0	0	0	1	0	0	1	0	0	1	0	0	0	0	1	0	0	1	0	0	0	0	1	1	0	0	0	0	2	0	0	0	0	1	0	0
2	1	2	1	1	0	0	0	0	0	0	0	1	0	0	0	0	1	1	1	1	1	0	1	0	0	0	1	1	1	0	1	1	0	0	0	0	0	0	0	1	0	2	0	0	0	1	1	0	0
2	1	2	1	1	0	1	0	0	0	0	0	0	0	0	0	0	1	1	1	0	0	0	0	1	1	0	1	0	0	0	1	0	1	0	0	1	0	1	0	0	0	1	0	1	0	1	1	0	0
2	1	2	1	1	0	1	0	0	0	0	0	0	0	0	0	0	1	0	0	0	1	0	1	0	0	0	1	0	1	0	0	0	0	0	0	0	0	1	1	0	0	3	1	1	1	1	1	0	0
2	1	1	1	1	1	1	0	0	0	0	0	1	0	0	0	0	0	0	1	1	1	1	1	0	1	0	1	0	1	0	1	1	0	0	0	0	0	0	0	1	0	2	0	0	0	1	0	0	0
2	1	2	1	1	1	1	1	0	0	1	0	1	0	0	0	0	1	1	1	1	1	1	1	0	0	0	1	1	1	1	1	1	0	1	0	1	1	1	0	0	0	4	0	0	0	1	1	1	0
2	2	1	2	1	0	1	1	0	0	0	0	0	0	0	0	0	0	1	1	1	0	1	0	0	0	0	1	0	0	0	1	0	0	0	0	0	0	0	0	1	0	1	0	0	0	1	0	0	0
2	2	1	2	1	1	1	1	0	0	0	0	1	0	0	1	0	0	1	1	1	1	1	1	0	1	0	1	1	1	0	1	0	0	0	0	0	1	0	0	1	0	3	0	0	0	1	0	1	1
2	1	1	1	1	0	1	1	1	0	0	0	0	0	0	0	0	0	0	1	1	0	1	0	1	0	0	0	1	1	0	0	0	0	0	0	1	1	1	0	0	0	2	0	0	0	1	0	0	0
2	2	1	1	0	0	1	0	0	0	0	0	1	0	0	0	0	1	0	1	1	1	1	0	0	0	0	1	0	0	0	0	0	0	0	0	0	0	1	1	1	0	3	0	0	0	1	0	1	0
2	1	1	1	1	1	1	1	1	0	0	0	1	0	0	0	0	0	0	0	0	0	0	1	0	1	0	0	1	1	0	1	0	0	0	0	0	1	0	0	1	0	3	0	0	1	0	0	0	0
2	2	1	1	1	1	1	1	1	0	0	0	1	0	0	0	0	1	1	1	1	1	1	1	0	1	0	1	0	1	0	1	1	0	0	0	0	0	0	0	1	0	2	0	0	0	1	1	1	0
2	1	2	1	1	0	1	0	0	0	0	0	0	0	0	0	0	0	1	0	0	0	1	0	1	0	0	1	1	0	0	0	0	0	0	0	1	1	0	0	0	0	2	0	0	0	1	1	0	0
2	1	2	1	1	1	1	1	1	0	0	0	1	0	0	0	0	0	0	1	1	1	1	1	1	1	0	0	0	1	0	0	0	0	0	0	0	0	0	0	1	0	1	0	0	0	1	1	0	0
2	2	1	1	1	0	1	1	1	0	0	0	1	0	0	0	0	1	0	0	1	0	0	0	0	1	0	1	1	0	0	1	0	0	0	0	0	0	1	0	0	0	2	0	0	1	1	1	0	0
2	1	1	1	1	0	1	0	0	0	0	0	1	1	0	1	1	0	0	1	1	0	0	0	0	0	0	1	0	0	1	0	0	0	0	0	0	1	0	0	0	0	4	0	1	0	1	0	0	0
2	1	2	1	1	1	1	1	0	0	0	0	1	0	0	0	0	1	0	1	1	1	0	1	0	1	0	1	1	1	0	1	0	0	0	0	0	1	1	0	0	0	4	0	0	0	1	1	0	0
2	1	2	1	1	1	1	1	1	0	0	0	1	0	1	0	0	1	1	1	1	1	1	1	0	0	0	1	1	1	1	1	1	0	0	0	1	1	1	0	0	0	2	0	1	1	1	1	0	0
2	1	2	1	1	0	1	1	0	0	0	0	1	0	0	0	0	0	1	0	1	0	1	1	0	1	0	1	0	1	0	1	0	0	0	1	0	1	1	0	0	0	4	0	1	0	1	1	0	0
2	2	2	1	1	0	1	0	1	0	1	0	1	0	0	0	1	1	0	1	0	1	1	1	1	1	0	1	1	1	0	1	1	0	1	0	1	1	1	1	0	0	2	0	0	0	1	1	1	1
2	1	1	1	1	0	1	1	1	0	0	0	1	0	0	0	0	0	1	0	1	1	1	1	0	1	0	1	1	0	1	1	1	0	0	0	0	1	0	0	1	0	2	0	0	1	1	1	0	0
2	2	1	2	1	1	1	1	0	0	0	0	0	0	0	0	0	0	0	1	1	1	1	1	1	1	0	1	1	1	0	1	0	0	0	0	0	1	1	0	0	0	4	0	0	0	1	0	1	0
2	1	1	1	1	0	1	1	1	0	0	0	1	0	0	0	0	1	0	1	1	0	1	1	0	0	0	0	0	0	1	1	1	0	0	0	0	0	0	0	0	1	1	0	0	0	0	0	0	0
2	2	1	2	1	0	1	0	0	0	0	0	0	0	0	0	0	1	1	0	1	1	1	0	0	0	0	1	1	1	1	1	1	0	1	0	1	1	1	1	1	0	1	0	0	0	1	1	1	0
2	1	2	1	1	1	1	1	1	0	0	0	1	0	0	0	0	1	1	1	1	1	1	1	0	0	0	1	1	1	1	1	1	1	1	0	0	1	1	0	0	0	2	0	1	1	1	1	0	0
2	2	1	1	1	0	1	0	1	0	1	0	1	0	0	0	0	1	0	1	1	1	0	0	0	0	0	1	1	1	1	1	1	0	1	0	1	1	0	0	0	0	2	0	1	1	1	1	0	0
2	1	2	1	1	0	1	1	0	0	0	0	1	0	0	0	1	1	0	1	1	1	0	1	0	1	0	1	1	1	0	0	0	0	1	0	0	1	1	0	0	0	2	0	0	0	1	1	0	0
2	1	2	1	1	1	1	1	0	0	1	0	1	0	0	0	0	0	1	1	1	1	0	1	0	1	0	1	1	1	1	1	0	0	1	0	0	1	1	0	0	0	1	0	0	0	1	1	0	0
2	1	1	1	1	0	1	0	0	0	1	0	0	0	0	0	1	0	0	1	1	0	0	0	0	1	0	0	1	0	1	1	0	0	0	0	0	0	0	0	0	1	2	0	0	0	1	1	0	0
2	2	1	1	1	1	1	0	1	0	1	0	1	0	0	0	0	1	1	0	1	1	1	1	1	1	0	1	1	1	1	1	1	0	1	0	1	1	1	0	0	0	2	0	0	0	1	1	0	0
2	2	1	1	1	0	1	1	1	0	0	0	1	0	0	0	0	0	1	1	1	1	1	1	0	1	0	0	0	1	0	0	0	0	0	0	1	1	0	0	0	0	1	0	0	0	1	1	1	0
2	2	1	1	1	1	1	0	1	0	1	0	1	0	0	0	0	1	0	1	1	1	1	1	0	0	0	1	1	1	1	1	0	0	0	0	1	1	1	0	0	0	4	0	1	0	1	1	0	0
2	2	2	1	1	0	1	0	1	0	0	0	1	0	0	0	0	0	1	1	1	1	0	1	0	1	0	1	0	1	0	1	1	0	0	0	0	0	0	0	1	0	2	0	1	1	1	1	0	0
2	1	1	1	1	1	1	1	0	0	0	0	1	0	0	0	0	1	0	1	1	1	0	1	0	1	0	1	0	1	1	1	0	0	0	0	1	1	1	0	0	0	3	0	0	1	1	1	1	0
2	1	2	1	1	1	1	1	1	0	0	0	1	0	0	0	0	1	0	1	1	1	0	1	0	0	0	1	1	1	1	1	1	0	0	0	0	1	0	0	0	0	2	0	0	0	1	0	0	0
2	1	2	1	1	0	1	0	1	0	0	0	1	0	0	0	0	0	0	1	1	0	0	0	0	0	1	0	0	0	0	0	0	0	0	1	0	0	1	0	0	0	1	0	0	1	1	1	0	0
2	2	1	1	1	1	1	1	1	0	0	0	1	0	0	0	0	1	1	1	1	1	1	1	0	0	0	1	1	1	0	1	1	0	0	0	0	0	0	0	1	0	2	0	1	0	1	0	0	0
2	1	1	1	1	1	1	1	1	0	1	0	1	0	0	0	0	1	0	1	1	1	0	0	0	1	0	1	1	1	0	1	1	0	0	0	0	1	0	0	0	0	3	1	1	1	1	1	0	0
2	2	1	1	1	1	1	0	0	0	0	0	1	0	0	0	0	1	1	1	1	1	1	1	0	0	0	1	1	0	1	1	1	0	0	0	0	1	0	0	0	0	2	0	1	0	1	1	0	0
2	1	2	1	1	0	1	1	1	0	1	0	1	0	0	0	0	1	0	0	0	0	0	1	0	0	0	1	1	1	0	0	0	0	0	0	1	1	0	0	1	0	2	0	0	0	1	1	0	0
2	2	1	1	1	1	1	0	1	0	1	0	1	0	0	0	0	1	1	1	1	1	0	1	0	1	0	1	1	1	0	1	1	0	0	0	1	1	1	0	0	0	2	0	0	0	1	1	0	0
2	1	1	1	0	1	1	1	1	0	0	0	1	0	0	0	0	1	1	1	1	1	0	0	0	0	0	1	0	0	0	1	0	0	0	0	1	1	0	0	1	0	2	0	1	0	1	1	0	0
2	1	2	1	1	0	1	0	0	0	0	0	1	0	0	0	0	1	1	1	1	1	0	0	0	1	0	1	1	1	1	1	0	0	0	0	1	1	0	0	0	0	1	0	0	0	1	1	0	0
2	1	1	2	1	1	1	1	0	0	1	0	1	0	0	0	0	0	1	1	1	1	1	1	0	0	0	1	1	0	0	1	0	0	1	0	0	1	0	0	0	0	5	0	0	1	1	1	0	0
2	1	2	1	1	1	1	1	0	0	1	0	1	0	0	0	0	0	0	1	1	1	0	1	0	0	0	1	1	1	0	0	0	0	0	0	1	1	0	0	0	0	3	0	0	1	1	1	1	0
2	1	2	1	1	1	1	0	0	0	0	0	1	0	0	0	0	0	1	0	1	1	0	1	0	0	0	1	1	1	0	1	0	0	0	0	1	1	0	0	0	0	1	0	1	0	1	1	0	0
2	1	2	1	1	1	1	1	0	1	0	0	1	0	0	0	1	1	1	1	1	1	1	1	0	1	0	1	1	1	1	1	1	1	1	0	1	1	1	0	0	0	5	0	0	0	1	1	1	1
2	1	2	1	1	0	1	1	0	0	0	0	0	0	0	0	0	1	0	1	1	0	1	0	0	0	0	1	1	0	0	0	0	0	0	0	0	1	0	0	0	0	1	0	0	0	1	1	0	0
2	1	2	1	1	0	1	1	0	0	0	0	1	0	0	0	0	0	0	1	1	1	1	1	1	1	0	1	0	1	0	0	0	0	0	0	0	1	0	1	1	0	1	0	0	0	1	1	0	0
1	1	2	1	1	0	1	0	0	0	0	0	1	0	0	0	0	1	0	1	1	0	0	1	0	0	0	0	1	0	1	1	0	0	0	0	0	1	0	0	1	0	4	0	1	0	1	1	0	0
2	2	2	1	1	0	1	0	0	0	0	0	1	0	0	0	0	0	0	1	1	1	0	0	0	0	1	0	0	1	0	0	0	0	0	1	0	0	0	0	0	1	1	0	1	1	1	1	0	0
2	2	1	1	1	0	1	1	0	0	0	0	1	0	0	0	0	0	0	1	1	1	0	1	0	0	0	1	0	0	1	1	1	0	0	0	1	1	1	0	0	0	2	1	1	0	1	0	0	0
2	1	1	1	1	0	1	1	0	0	1	0	1	0	0	0	0	1	0	1	1	1	1	1	1	1	0	1	1	1	1	0	0	0	0	0	0	1	1	1	0	0	4	0	1	0	1	1	0	0
2	2	1	1	0	0	1	0	0	0	0	0	0	0	0	0	0	0	0	1	1	0	1	0	0	0	0	1	1	0	0	1	0	0	0	0	1	1	0	0	0	0	1	0	0	0	1	1	0	0
2	2	1	1	1	0	1	0	0	0	0	0	1	0	0	0	0	0	1	1	1	1	1	1	0	0	0	0	0	0	0	1	1	0	0	0	0	0	0	0	0	1	3	0	0	1	0	1	0	0
2	2	1	2	1	1	1	1	0	0	1	0	1	0	0	0	0	1	1	0	1	1	0	1	0	0	0	1	1	1	1	1	1	0	0	0	0	1	1	0	0	0	2	0	0	0	1	1	1	1
2	1	1	1	0	1	1	0	0	0	0	0	0	0	0	0	0	1	1	1	1	1	1	1	0	0	0	0	1	0	0	1	0	0	0	1	0	1	0	0	0	0	3	0	0	0	1	1	0	0
2	1	2	1	1	0	1	1	0	0	1	0	1	0	0	0	0	1	1	1	1	1	1	1	0	1	0	0	0	1	0	1	1	0	0	0	0	1	1	0	0	0	2	0	1	1	1	1	1	0
2	2	1	2	1	1	1	0	1	0	0	0	1	0	0	0	0	0	0	0	1	1	1	0	0	0	0	1	1	1	0	0	0	0	0	0	1	1	0	0	0	0	2	0	0	0	1	1	0	0
2	2	1	1	1	1	1	1	1	1	1	0	1	0	0	0	0	1	1	1	1	1	1	1	1	1	1	1	1	1	1	1	1	1	1	1	1	1	1	1	0	0	2	0	1	1	1	1	1	1
2	2	1	1	1	1	1	1	1	0	1	0	1	0	0	0	0	1	1	1	1	1	1	1	0	1	0	1	1	1	1	1	1	0	0	0	0	1	1	0	1	0	3	0	0	0	1	1	0	0
2	2	1	1	1	1	1	1	0	0	0	0	1	0	0	0	0	1	0	1	1	1	1	1	0	0	0	1	1	0	1	0	0	0	1	0	0	0	0	0	1	0	1	0	0	0	1	1	0	0
2	2	1	1	1	1	0	0	0	1	0	0	0	0	1	0	0	1	1	0	1	0	1	1	1	1	0	1	1	1	0	1	1	0	0	0	0	0	0	0	1	0	3	0	0	0	1	0	1	0
2	1	2	1	1	0	1	1	1	0	0	0	1	0	0	0	0	1	1	1	1	1	1	0	0	1	0	1	1	0	0	1	0	0	0	1	0	1	0	0	0	0	2	0	1	1	1	1	0	0
2	1	2	1	1	1	1	1	1	0	1	0	1	0	0	0	0	1	1	1	1	1	1	1	1	1	0	1	1	1	0	1	1	0	0	0	1	1	1	0	0	0	2	0	1	1	1	1	1	0
2	2	1	1	1	1	1	1	0	0	0	0	1	0	0	0	1	1	1	1	1	1	1	1	0	1	1	1	1	1	1	1	1	0	0	0	0	0	0	0	1	0	1	0	0	0	1	0	1	0
2	2	1	2	1	0	1	0	1	0	1	0	1	0	0	0	0	0	1	0	1	1	1	1	0	0	0	1	0	1	0	1	0	0	0	0	0	1	0	0	1	0	4	0	1	1	1	0	0	0
2	2	2	1	1	1	1	1	1	0	1	0	1	0	0	0	0	1	1	1	1	1	1	1	1	1	0	0	1	1	0	1	0	0	1	0	0	1	0	1	1	0	1	0	0	0	1	0	0	0
2	2	1	1	1	1	1	1	0	0	1	0	1	0	0	0	0	1	1	1	1	1	1	1	1	1	1	1	1	1	1	1	1	0	1	1	0	0	0	0	1	0	5	0	1	0	1	1	1	0
2	2	1	1	1	1	1	1	0	0	1	0	1	0	0	0	0	1	1	0	1	1	1	1	0	1	0	1	1	0	0	1	1	0	0	0	1	1	1	0	0	0	5	0	0	0	1	1	0	0
2	1	1	1	1	0	1	0	0	0	0	0	0	0	0	0	0	0	0	0	1	0	0	0	0	0	0	1	0	0	0	0	0	0	0	0	1	1	0	0	0	0	2	0	0	0	0	1	0	0
2	1	2	1	0	0	1	0	0	0	0	0	0	0	0	0	0	0	0	0	0	1	1	1	0	0	0	0	0	1	0	1	1	0	0	0	0	1	1	0	0	0	3	0	0	0	0	1	0	0
2	2	1	2	1	1	1	1	1	0	1	0	1	0	0	0	0	1	1	1	1	1	1	1	1	1	0	1	1	1	1	1	1	0	0	0	1	1	1	0	0	0	2	0	0	0	1	1	1	0
2	2	1	1	1	1	1	0	1	0	1	0	1	0	0	0	0	1	1	1	1	1	1	1	0	1	0	1	0	1	1	1	0	0	0	0	1	1	1	0	0	0	2	0	1	1	1	1	0	0
2	1	2	1	1	1	1	0	0	0	0	0	1	0	0	0	0	1	1	1	1	1	0	1	0	1	0	1	1	1	0	1	1	0	0	1	1	1	1	0	0	1	2	0	1	1	1	1	0	0
2	1	1	1	1	1	1	0	0	0	0	0	1	0	0	0	0	1	1	1	1	1	1	1	0	0	0	1	1	0	1	1	1	0	1	0	0	0	1	0	0	0	3	1	1	1	1	1	0	0
2	2	1	1	1	0	1	0	0	0	0	0	1	0	0	0	0	1	0	0	0	0	0	0	0	0	0	0	0	1	1	0	0	1	0	0	0	0	0	0	1	0	2	0	0	0	0	0	0	0
2	2	1	1	0	1	1	0	0	0	1	0	1	0	0	0	0	1	1	1	1	1	0	0	0	0	0	1	1	0	1	0	0	0	0	0	0	1	1	0	1	0	3	0	0	0	1	1	1	1
2	2	1	1	1	0	1	1	1	0	1	0	1	0	0	0	0	1	1	1	1	1	1	1	0	0	0	1	1	1	1	1	1	0	0	0	1	1	0	0	1	0	2	0	0	1	1	1	0	0
2	2	1	1	1	0	1	0	0	0	0	0	0	0	0	0	0	1	0	1	1	0	1	1	0	0	0	0	1	1	0	0	0	0	0	0	0	0	0	0	1	0	2	0	0	0	1	1	0	0
2	2	1	2	1	1	1	1	1	1	1	0	1	0	0	0	0	1	1	1	1	1	1	1	0	0	0	1	1	1	1	1	0	0	0	0	1	1	1	1	1	0	1	1	1	1	1	1	0	0
2	2	1	1	1	0	1	1	0	0	0	0	1	0	0	1	0	0	0	0	1	1	1	0	0	1	0	1	0	0	0	1	0	0	0	0	1	1	0	0	0	0	2	0	0	0	1	1	1	0
2	1	2	1	1	1	1	1	1	0	1	0	1	0	0	0	0	1	1	1	1	1	1	1	0	0	0	1	1	1	0	1	1	0	0	0	1	1	1	1	1	0	4	1	1	1	1	1	0	0
2	1	2	1	1	0	1	1	0	0	0	0	1	0	0	0	0	1	1	0	1	1	0	1	0	1	0	1	1	0	1	1	1	1	0	0	1	1	0	0	0	0	1	0	0	0	1	1	0	0
2	2	1	1	1	1	1	0	0	0	0	0	1	0	0	0	0	1	1	1	1	1	0	0	0	0	0	1	1	0	0	1	0	0	0	0	1	1	1	0	0	0	2	0	1	1	1	1	0	0
2	1	1	1	1	1	1	1	1	1	1	1	1	1	1	1	1	1	1	1	1	1	1	1	1	1	1	1	1	1	1	1	1	0	0	1	1	1	1	1	1	1	5	0	0	0	1	1	0	0
2	2	1	1	1	0	1	1	0	0	0	0	1	0	0	0	0	0	0	1	1	1	1	1	0	0	0	1	0	0	0	1	0	1	0	0	1	1	0	0	0	0	1	0	0	0	1	1	0	0
2	1	1	1	1	1	1	1	0	0	0	0	1	0	0	0	0	1	1	0	0	0	0	0	0	1	0	0	1	0	0	1	0	0	1	1	0	1	1	0	0	0	5	0	0	0	1	1	0	0
2	2	1	1	1	1	1	1	0	0	0	0	1	1	1	1	0	1	1	1	1	1	1	1	1	1	0	1	1	0	1	1	0	1	1	0	1	1	1	1	1	0	5	0	0	0	0	0	1	0
2	2	1	1	1	0	1	0	0	0	1	0	1	0	0	0	0	0	1	0	1	0	1	0	0	0	0	1	1	0	0	1	0	1	0	0	1	0	1	0	0	0	2	0	1	1	1	1	0	0
2	1	1	1	1	0	1	0	0	0	0	0	0	0	0	0	1	0	1	0	1	1	0	0	0	0	0	0	0	0	0	0	0	0	0	1	0	0	0	0	0	1	1	0	1	0	1	0	0	0
1	1	2	1	1	1	1	1	0	0	1	0	0	0	0	0	0	1	1	1	1	1	0	1	1	1	1	1	1	1	1	1	1	0	0	0	0	0	1	0	1	0	2	0	1	0	1	1	0	0
2	1	2	1	1	0	1	0	0	0	0	0	0	0	0	0	0	0	0	0	1	0	0	0	0	0	0	0	0	0	0	0	0	0	0	1	0	0	0	0	1	0	2	0	0	0	1	0	0	0
2	1	2	1	1	1	1	1	0	0	0	0	1	0	0	0	0	1	1	1	1	1	1	1	0	1	0	1	1	1	1	1	1	1	1	1	1	1	1	1	1	1	4	0	1	0	1	1	0	0
2	1	1	1	1	0	1	0	1	0	0	0	1	0	0	0	0	1	0	1	1	1	0	1	0	1	0	1	0	0	0	1	1	0	0	0	1	1	0	0	0	0	1	0	1	0	1	1	0	0
2	1	2	1	1	0	1	0	1	0	0	0	0	0	0	0	0	1	1	1	0	0	0	1	0	0	0	1	1	0	0	1	0	1	0	0	1	1	0	0	0	0	1	0	0	0	1	1	0	0
2	1	1	1	1	0	1	0	0	0	0	0	1	0	0	0	0	0	0	0	0	1	0	1	0	0	0	1	0	0	0	1	0	0	0	0	0	1	0	0	1	1	1	0	1	0	1	1	0	0
2	1	1	1	1	1	1	1	1	0	1	0	1	0	0	0	0	1	1	0	1	1	1	1	0	1	0	1	1	1	1	1	1	0	1	0	0	1	1	0	0	0	3	0	0	0	1	1	1	0
2	1	2	1	1	0	1	1	0	0	0	0	1	0	0	0	0	0	0	1	1	1	1	0	0	0	0	1	1	1	1	0	0	0	1	0	1	1	0	0	0	0	2	0	0	0	1	0	0	0
2	1	2	1	1	1	1	1	1	0	0	0	1	0	0	0	0	1	1	1	1	1	1	1	1	1	1	1	1	1	1	1	1	0	0	1	1	1	1	1	1	1	5	0	0	0	1	1	1	1
2	1	1	1	1	1	1	1	1	0	0	0	1	0	0	0	0	1	0	1	1	1	1	1	0	0	0	1	0	0	1	0	0	0	0	0	0	1	0	0	0	0	2	0	0	0	1	0	1	0
2	2	1	1	1	1	1	1	0	0	1	0	1	0	0	0	0	1	1	0	1	1	0	1	0	1	0	1	0	0	0	0	0	0	0	1	0	0	0	0	1	0	2	0	0	0	1	1	0	0
2	2	1	3	1	0	1	0	0	0	0	0	1	0	0	0	0	1	1	1	1	1	0	0	0	0	0	1	1	1	0	1	1	0	0	0	0	1	0	0	0	0	1	0	0	0	1	1	0	0
2	2	1	1	1	0	1	0	0	0	0	0	0	0	0	0	0	0	0	1	1	0	1	1	0	0	0	1	0	0	0	1	0	0	0	0	1	1	0	0	0	0	1	0	0	0	1	1	0	0
1	1	2	2	1	0	1	1	1	0	1	0	1	0	0	0	1	1	1	1	1	1	1	1	1	1	1	1	1	1	1	1	1	1	1	1	1	1	1	0	0	1	3	0	0	0	1	1	1	1
2	2	1	2	1	0	1	1	1	0	0	0	0	0	0	0	0	0	1	0	0	1	1	1	0	1	0	1	1	1	0	1	0	0	0	0	0	0	0	1	1	0	1	0	0	0	1	1	0	0
2	1	2	1	1	0	1	1	0	0	0	0	0	0	0	0	0	1	1	1	1	1	0	0	0	0	0	1	0	1	0	1	0	0	0	0	1	1	0	0	0	0	1	0	1	0	1	1	0	0
2	1	2	1	1	0	1	1	1	0	1	0	0	0	0	0	1	1	1	1	1	0	1	0	0	0	0	1	0	0	0	1	0	0	0	0	1	1	0	0	0	0	2	0	0	0	1	1	0	0
2	2	1	1	1	0	1	0	0	0	0	0	1	0	0	0	0	1	1	1	1	1	1	1	0	0	1	0	0	1	1	1	1	0	0	1	0	1	0	0	1	0	2	0	0	0	1	1	1	0
2	1	1	1	1	1	1	1	1	0	0	0	1	0	1	0	0	1	0	0	1	0	0	0	0	0	0	1	0	1	0	0	0	0	0	0	0	1	0	0	0	0	3	0	0	0	1	1	0	0
2	1	2	1	1	1	1	0	0	0	0	0	1	0	0	0	0	1	1	1	1	1	0	1	0	1	0	0	1	1	0	1	1	0	0	0	1	1	1	0	0	0	3	0	0	0	1	1	0	0
2	2	1	1	1	1	1	1	0	0	1	0	1	1	0	0	0	1	1	0	1	1	0	1	0	0	0	1	1	0	0	1	1	1	0	0	1	1	0	0	0	0	2	1	1	1	1	1	0	0
2	2	1	1	1	1	1	1	1	0	0	0	1	0	0	0	0	1	1	1	1	1	1	1	0	0	0	1	1	1	0	1	1	0	1	0	1	1	1	0	0	0	4	0	1	0	1	1	1	1
2	1	1	1	1	0	1	1	1	0	1	0	1	0	0	0	0	0	1	1	1	0	1	1	0	1	0	1	0	1	0	1	0	0	0	0	0	1	0	0	1	0	2	0	1	1	1	1	0	0
2	1	2	1	1	1	1	1	1	0	0	0	1	0	0	0	0	1	1	0	1	1	0	1	0	1	0	1	1	1	0	1	1	0	0	0	0	1	0	0	0	0	2	0	0	0	0	1	0	0
2	1	1	2	1	1	1	1	0	0	0	0	1	0	0	0	0	1	1	1	1	1	0	0	0	1	0	1	1	1	1	1	1	1	1	0	0	1	0	0	1	0	3	0	1	1	1	1	0	0
2	1	1	2	1	1	1	0	0	0	1	0	1	0	0	0	0	1	1	1	1	1	0	0	0	1	0	1	1	1	1	1	1	0	0	0	0	1	0	0	0	0	5	0	0	0	1	1	0	0
2	1	2	1	1	0	1	0	0	0	0	0	0	0	0	0	0	1	1	0	1	1	0	0	0	0	0	0	0	0	1	1	0	0	0	0	0	1	0	0	0	0	2	0	1	1	1	1	0	0
2	1	2	1	1	0	1	0	0	0	0	0	1	0	0	0	0	0	1	0	1	1	1	0	0	0	0	1	1	0	0	1	0	0	0	0	0	1	0	0	0	0	1	1	1	1	1	1	0	0
2	1	2	1	1	1	1	0	0	0	1	0	1	0	0	0	0	1	1	0	1	1	1	1	0	1	0	1	1	0	0	0	0	0	0	0	0	0	1	0	0	0	2	0	1	0	1	1	0	0
2	2	2	2	1	0	1	1	0	0	0	0	1	0	0	0	0	0	1	1	1	1	0	0	0	0	0	0	0	0	0	0	0	0	0	1	0	1	0	0	0	0	1	0	0	0	1	1	0	0
2	1	2	1	1	0	1	0	0	0	0	0	0	0	0	0	1	0	1	0	1	1	0	0	0	0	0	0	1	0	0	1	1	0	0	0	0	0	0	0	1	0	1	0	1	0	0	1	0	0
2	1	1	1	1	1	1	1	0	0	0	0	1	0	0	0	0	0	1	1	1	1	0	1	0	0	0	1	0	1	0	1	0	0	0	0	1	1	0	0	0	0	2	0	0	1	1	1	0	0
2	1	2	1	1	0	1	0	1	0	0	0	1	0	0	0	0	0	1	1	0	1	0	1	0	0	0	1	0	1	0	1	0	0	0	0	0	1	0	0	0	0	3	0	0	0	1	1	0	0
2	1	1	1	1	0	1	0	0	0	0	0	1	0	0	0	0	0	1	0	1	1	0	0	0	0	1	0	1	0	0	1	0	0	0	0	1	1	0	0	0	0	1	0	1	0	1	1	0	0
2	2	1	1	1	0	1	1	0	0	0	0	1	0	0	0	1	1	1	0	1	1	1	0	0	1	0	1	1	1	0	1	1	0	1	0	1	1	0	0	1	0	2	0	1	1	1	1	0	0
2	1	1	1	1	0	0	0	1	0	0	0	1	0	0	0	0	0	1	0	1	1	0	1	0	1	0	1	0	0	0	1	0	0	0	0	0	0	1	0	0	0	2	0	0	0	1	1	0	0
2	1	2	1	1	0	1	1	1	0	0	0	1	0	0	0	0	1	0	1	1	1	0	1	0	1	0	1	1	0	0	1	1	0	0	0	0	0	0	0	0	1	2	0	1	0	1	1	0	0
2	1	1	1	1	1	1	0	1	0	1	0	1	0	0	0	0	0	0	1	1	1	1	1	0	0	0	1	0	1	0	0	0	0	0	0	0	0	0	0	1	0	3	0	0	0	1	1	1	0
2	1	2	1	1	0	1	0	1	0	0	0	0	0	0	0	0	0	0	1	1	0	1	0	0	0	0	0	0	0	1	1	1	0	0	0	0	0	0	0	1	0	2	0	0	0	1	1	1	0
2	1	1	1	1	0	1	1	0	0	0	0	1	0	0	0	0	1	1	0	1	1	0	0	0	0	0	0	1	0	0	1	0	0	0	0	0	0	0	0	0	1	3	0	1	1	1	1	0	0
2	1	1	1	1	1	1	0	1	0	1	0	1	0	0	0	0	1	1	0	1	1	0	1	0	0	0	1	0	1	0	1	0	0	0	0	1	0	1	0	0	0	3	0	0	0	1	1	0	0
2	1	1	1	1	1	1	1	0	0	0	0	1	0	0	0	0	1	1	0	1	1	0	0	0	0	0	1	1	0	0	1	0	0	0	0	0	0	0	0	0	1	3	0	1	0	1	1	0	0
2	2	2	2	1	0	1	0	0	0	0	0	1	0	0	0	0	1	1	1	1	1	1	1	1	1	1	0	0	1	1	1	1	0	0	1	0	0	0	0	1	0	2	0	1	0	1	1	1	0
2	1	1	1	1	0	1	0	0	0	0	0	1	0	0	0	0	0	1	1	1	1	0	1	0	0	0	1	1	1	0	1	0	0	0	0	1	0	0	0	0	0	2	0	0	0	1	1	0	0
2	1	1	1	1	1	1	1	1	0	0	0	1	0	0	0	0	1	1	0	1	1	0	1	0	0	0	1	1	1	0	1	0	0	0	0	0	0	0	0	0	1	1	0	1	0	1	1	0	0
2	1	2	1	1	1	1	1	1	0	1	0	1	0	0	0	0	1	0	1	1	1	1	1	0	0	0	1	0	1	0	1	0	0	0	0	0	0	0	0	1	0	1	0	0	0	1	1	0	0
2	1	1	2	0	0	1	0	1	0	1	0	1	0	0	0	0	0	1	1	1	1	0	1	0	0	0	0	1	0	0	1	0	0	0	0	0	1	0	0	0	0	2	0	0	1	1	1	0	0
2	2	1	1	1	1	1	1	0	0	0	0	1	0	0	0	1	1	1	1	1	1	1	1	1	1	0	1	1	1	1	1	1	0	1	0	0	1	0	0	1	0	4	1	1	1	1	1	0	0
2	2	1	1	0	0	1	0	0	0	0	0	1	0	0	0	0	0	1	0	1	1	0	1	0	0	0	0	0	0	0	1	1	1	0	0	0	1	0	0	0	0	3	0	1	0	1	0	0	0
2	1	1	1	1	1	1	1	1	0	0	0	1	0	0	0	0	1	1	1	1	1	1	1	0	0	0	0	0	1	0	1	1	0	0	0	1	0	0	0	1	0	3	0	0	0	1	1	0	0
2	1	2	1	1	1	1	1	0	0	1	0	0	0	0	0	0	1	1	1	1	1	0	0	0	0	0	1	1	1	0	1	1	0	0	0	1	1	0	0	0	0	2	0	1	1	1	0	0	0
2	1	2	1	1	0	1	0	1	0	1	0	1	0	0	0	0	0	1	0	1	0	0	1	0	0	0	0	0	0	0	0	0	0	0	1	0	0	0	0	1	0	1	0	0	0	1	1	0	0
2	2	2	2	1	1	1	1	1	0	0	0	1	0	0	0	0	1	1	0	1	1	0	0	0	0	0	1	0	1	0	1	0	0	0	0	1	1	0	0	0	0	1	0	1	1	1	1	0	0
1	1	2	2	1	0	1	0	1	0	0	0	1	0	0	0	0	0	0	1	1	1	0	1	0	1	0	1	0	0	0	1	0	0	1	1	1	1	1	0	1	0	3	0	1	1	1	1	1	0
2	2	1	1	1	1	1	1	1	0	0	0	1	0	0	0	0	0	0	1	1	0	1	0	0	0	0	1	1	1	0	0	0	0	0	0	1	1	0	0	0	0	3	0	0	1	1	1	0	0
2	1	1	1	1	1	1	0	1	0	0	0	1	0	0	0	0	1	1	1	1	1	1	1	0	1	0	1	1	1	0	1	0	0	0	0	0	1	1	0	1	0	5	0	0	0	1	1	1	0
2	1	1	1	0	0	1	0	0	0	0	0	0	0	0	0	1	0	1	0	1	0	0	1	0	0	1	0	0	0	0	1	1	0	0	1	0	1	0	0	0	1	1	0	0	0	1	1	0	0
2	1	2	2	1	0	1	1	0	0	0	0	0	0	0	0	0	1	0	1	1	1	0	0	0	0	0	1	1	1	0	1	0	0	0	0	0	1	0	0	0	0	2	0	0	0	1	1	0	0
2	1	2	1	1	0	1	0	1	0	0	0	0	0	0	0	0	1	0	1	1	0	0	1	0	0	0	1	1	0	0	1	0	1	0	0	0	1	0	0	0	0	2	0	0	0	1	1	0	0
2	1	1	3	1	1	1	0	1	0	0	0	1	0	0	0	0	1	1	1	1	1	0	0	0	0	0	1	1	1	0	1	1	0	0	0	0	0	0	0	0	1	3	1	1	1	1	1	0	0
3	2	2	2	1	1	1	1	1	0	0	0	1	0	0	0	1	0	1	1	1	1	0	1	0	1	1	1	1	1	0	1	0	0	0	0	1	1	0	0	0	0	2	0	0	0	1	1	0	0
2	1	2	1	1	0	1	1	1	0	1	0	1	0	0	0	0	1	1	1	1	1	0	1	0	0	0	1	1	1	0	1	0	0	0	0	0	0	0	0	1	0	2	0	1	1	1	1	0	0
2	1	2	1	1	0	1	1	1	0	0	0	0	0	0	0	0	0	1	1	1	1	0	1	1	1	0	1	0	1	0	1	1	0	0	0	0	1	0	0	0	1	2	0	1	1	1	1	0	0
2	2	1	1	1	0	1	1	1	0	1	0	1	0	0	0	0	1	1	1	1	1	0	1	0	0	0	1	1	0	0	1	0	0	0	0	0	0	0	0	1	0	3	0	1	1	1	1	0	0
2	1	2	1	1	1	1	1	1	0	0	0	1	0	0	0	1	0	0	1	1	1	0	1	0	1	1	1	1	1	0	1	0	0	1	1	1	1	0	0	0	1	3	0	0	0	1	1	0	0
2	2	1	1	1	0	1	0	0	0	0	0	1	0	0	0	0	1	0	1	1	1	0	1	0	0	0	1	1	0	0	1	1	0	0	0	0	0	0	0	1	0	2	0	1	0	1	1	0	0
2	1	2	1	1	0	1	1	1	0	0	0	1	0	0	0	0	1	1	1	1	1	1	0	0	1	0	0	1	1	0	1	1	0	0	0	0	1	0	0	0	0	2	1	1	1	1	1	1	0
2	1	2	1	1	1	1	1	1	0	1	0	1	0	0	0	0	0	1	1	1	1	0	1	0	0	1	1	0	1	0	1	1	0	0	0	1	1	1	0	0	0	2	0	1	1	1	1	0	0
2	1	2	1	1	0	1	0	1	0	1	0	1	0	0	0	1	1	1	1	1	1	1	1	0	0	1	1	1	1	1	1	1	0	0	1	0	1	1	0	0	1	2	0	1	1	1	1	0	0
2	1	2	1	1	1	1	0	1	1	0	0	1	0	0	0	1	1	1	1	1	1	0	0	0	1	1	1	1	1	0	1	0	0	0	1	0	1	0	0	0	0	4	1	1	1	1	1	0	0
2	1	2	1	1	1	1	1	0	0	0	0	1	0	0	0	1	1	1	0	0	1	0	1	0	0	0	0	1	1	1	1	1	0	1	0	0	1	0	0	0	1	2	0	1	0	0	1	0	0
2	1	1	1	1	1	1	1	1	0	1	0	1	0	0	0	0	1	1	1	1	1	1	1	1	1	0	1	1	1	1	1	0	0	0	0	1	1	1	0	0	0	2	1	1	1	1	1	0	0
2	1	2	1	1	0	1	0	1	0	0	0	1	0	0	0	0	0	0	1	1	1	1	1	0	0	0	1	1	1	1	0	0	0	0	0	0	1	1	1	0	0	1	0	0	0	1	1	0	0
2	1	2	1	1	0	1	0	0	0	0	0	0	0	0	0	0	0	1	1	1	0	1	0	0	0	0	0	0	1	0	0	0	0	0	1	1	1	0	0	0	0	2	1	1	0	0	0	0	0
2	1	1	1	1	0	1	1	1	0	1	0	1	0	0	0	0	1	1	0	0	1	0	1	0	1	0	1	0	1	1	1	0	0	0	0	1	0	1	0	0	0	2	0	0	0	1	1	0	0
1	2	1	1	1	0	1	0	0	0	0	0	0	0	0	0	0	1	0	1	0	0	0	1	0	0	0	0	0	0	0	1	0	0	0	0	0	1	0	0	0	0	2	0	0	0	0	0	0	1
2	1	1	1	1	1	1	0	1	0	1	0	0	0	0	0	0	0	0	1	0	0	0	1	1	0	0	1	0	0	0	0	0	0	0	0	1	1	1	0	0	0	2	1	1	0	1	1	0	0
2	1	1	1	1	0	1	0	0	0	0	0	1	0	0	0	0	1	1	0	1	0	1	0	0	1	0	0	1	0	1	1	0	0	1	0	0	1	0	0	0	0	2	0	0	0	1	1	1	0
2	1	2	1	1	1	1	0	1	0	0	0	1	0	0	0	0	1	0	1	1	1	1	1	0	0	0	1	0	0	0	0	0	0	0	0	1	0	0	0	0	0	2	0	0	0	1	1	0	0
2	2	1	1	0	0	1	1	1	0	0	0	1	0	0	0	0	1	1	1	1	1	1	1	1	1	1	1	1	0	0	1	0	0	1	1	1	0	0	0	0	1	2	0	0	0	1	1	0	0
2	2	1	1	1	1	1	1	0	0	0	0	1	0	0	0	0	0	0	1	0	1	1	1	0	0	0	1	1	1	0	1	0	0	0	0	0	1	1	1	0	0	2	0	0	1	1	1	0	0
2	1	1	1	1	0	0	0	0	0	0	0	0	0	0	0	0	1	0	0	1	1	0	1	1	1	0	1	1	1	1	1	1	0	0	0	1	0	1	0	0	0	2	1	1	1	1	1	0	0
2	2	1	1	1	0	1	0	0	0	0	0	0	0	0	0	0	0	1	0	1	1	0	1	0	0	0	1	0	1	0	0	0	0	0	0	1	1	0	0	0	0	2	0	0	0	1	1	0	0
2	1	2	2	1	1	1	1	1	0	1	0	1	0	0	0	0	0	1	0	1	1	0	0	0	0	0	1	1	1	1	1	0	0	0	0	0	1	0	0	0	0	2	0	0	0	0	1	0	0
2	1	2	1	1	0	1	0	0	0	1	0	0	0	0	0	0	0	1	0	1	0	1	0	0	0	0	0	1	1	0	0	0	0	0	0	0	1	0	1	0	0	1	0	0	0	1	1	0	0
2	1	1	1	1	1	1	1	1	0	0	0	1	0	0	0	0	1	1	1	1	1	0	1	0	1	0	1	1	1	1	1	1	1	1	0	1	1	1	0	0	0	2	0	0	0	1	1	0	0
2	1	1	1	1	1	1	1	1	0	0	0	1	0	0	0	0	0	0	0	1	1	1	1	0	0	0	1	0	1	0	0	1	0	0	0	0	0	0	0	1	0	2	0	0	0	1	1	0	0
2	2	1	1	1	0	1	1	0	0	0	0	1	0	0	0	0	1	1	1	1	1	1	1	1	1	0	1	1	1	1	1	1	1	1	0	1	1	1	0	0	0	3	0	0	0	1	1	0	0
2	2	1	1	1	1	1	0	1	0	1	0	1	0	1	0	0	0	1	1	1	1	1	1	0	0	0	0	1	1	0	1	0	0	0	0	1	1	0	0	0	0	1	0	0	0	1	1	0	0
2	2	1	1	1	0	1	1	1	0	0	0	1	0	0	0	0	0	1	1	1	1	1	0	0	1	0	1	0	1	0	1	1	0	1	0	1	1	1	0	0	0	2	0	0	0	1	1	0	0
2	1	2	1	1	1	1	0	1	0	1	0	1	0	0	0	0	0	0	1	1	1	1	1	0	0	0	1	0	1	0	1	0	0	0	0	1	1	1	0	0	0	3	0	1	0	1	1	0	0
1	1	1	1	1	0	1	0	0	0	1	0	1	0	0	0	0	1	1	1	1	1	1	1	0	0	0	1	1	1	1	1	1	0	1	0	0	0	0	0	1	0	1	0	1	0	1	1	0	0
2	2	2	2	1	0	1	1	1	0	1	0	1	0	0	0	0	1	1	1	1	1	1	1	1	1	1	1	0	1	0	1	1	0	1	0	0	1	0	1	1	0	1	0	0	1	1	1	1	0
2	2	1	1	1	0	1	1	0	0	0	0	1	0	0	0	0	0	1	1	1	1	0	1	0	1	0	1	1	1	1	1	1	1	0	0	0	1	0	0	1	0	2	0	1	0	1	0	0	0
2	1	2	1	1	1	1	1	1	0	1	0	1	0	0	0	0	0	0	1	1	1	1	1	0	1	0	1	1	1	0	0	1	0	1	1	1	1	1	0	1	0	2	0	0	1	1	1	0	0
2	1	2	1	1	1	1	1	0	0	0	0	1	0	0	0	0	1	0	1	1	0	0	1	0	0	0	1	1	1	0	1	0	0	0	1	0	1	0	0	0	0	2	0	0	0	1	1	1	0
2	1	2	1	1	1	1	1	1	0	0	0	1	0	0	0	0	1	0	1	1	1	1	1	0	1	0	1	1	1	1	1	0	0	0	0	1	1	1	0	0	0	2	0	0	0	1	1	0	0
2	1	1	1	1	0	1	1	0	0	0	0	0	0	0	0	0	0	0	1	1	0	1	1	0	0	0	1	0	0	0	1	0	0	0	1	0	1	1	0	0	0	2	0	0	0	1	1	1	0
2	1	2	1	1	1	1	1	1	0	0	0	1	0	0	0	0	0	0	1	1	1	0	0	1	0	0	1	1	1	0	1	0	0	0	0	1	1	0	0	0	0	1	0	0	0	1	1	0	0
2	1	2	1	1	1	1	1	1	0	1	0	1	0	0	0	1	1	1	1	1	1	1	1	0	1	0	1	1	1	0	1	1	0	1	0	1	1	0	0	0	0	2	0	1	1	1	1	1	0
2	1	2	1	1	0	1	1	0	0	0	0	1	0	0	0	0	0	1	1	1	1	0	0	0	0	0	1	1	1	0	1	1	1	0	0	0	1	0	0	0	0	1	0	0	0	1	1	0	1
2	2	1	1	1	1	1	1	0	0	0	0	1	0	0	0	0	1	1	1	1	1	1	1	0	0	0	1	1	1	1	1	1	0	1	0	0	0	1	0	0	0	3	0	0	0	1	0	0	0
2	1	2	3	1	1	1	0	0	0	0	0	1	0	0	0	0	1	1	0	1	1	0	0	0	0	0	0	1	0	1	1	0	0	0	0	0	0	0	0	1	0	2	0	1	1	1	1	0	0
2	1	2	1	1	0	1	1	0	0	1	0	1	0	0	0	0	0	0	1	1	1	0	1	0	0	0	1	1	1	1	1	0	0	1	0	1	1	0	0	0	0	3	0	0	0	1	1	1	0
2	1	1	1	1	1	1	1	0	0	0	0	1	0	0	0	0	1	1	0	1	1	0	1	0	0	0	1	1	0	0	1	0	0	0	0	0	0	0	0	1	0	4	0	0	1	1	0	0	0
1	1	1	1	1	0	1	1	0	0	0	0	1	0	0	0	0	0	0	1	1	1	0	0	0	0	0	1	0	1	0	0	0	0	0	0	0	1	0	0	0	0	1	0	0	0	1	1	1	0
2	1	2	1	1	1	1	1	0	0	0	0	1	0	0	0	0	0	1	1	1	1	0	1	0	0	1	1	0	0	0	1	1	0	0	1	1	1	0	0	0	0	1	0	0	0	1	1	0	0
2	1	2	1	1	1	1	1	0	0	0	0	1	0	0	0	1	1	0	1	1	1	0	0	0	0	0	1	1	0	0	1	0	0	0	1	1	0	0	0	0	0	1	0	1	0	1	0	0	0
2	2	1	1	1	1	1	1	0	0	0	0	1	0	0	0	0	1	1	1	1	1	1	1	1	1	0	1	1	1	1	1	1	0	1	0	1	1	1	0	0	0	2	0	1	1	1	1	1	0
2	1	2	1	1	1	1	1	0	1	1	0	1	0	0	0	0	1	1	1	1	1	0	1	0	0	0	1	1	1	1	1	1	0	1	0	1	1	1	0	0	0	3	0	0	0	1	1	0	0
2	1	1	1	1	0	1	1	1	0	0	0	1	0	0	0	0	1	1	1	1	0	0	0	1	0	0	1	1	0	0	1	0	0	1	0	1	1	0	0	0	0	1	1	1	0	1	1	1	0
2	2	1	1	1	0	1	1	1	0	0	0	1	0	0	0	0	0	1	1	1	1	1	1	0	1	0	1	0	1	0	1	0	0	1	0	1	0	1	0	1	0	4	0	0	0	1	1	1	0
2	1	2	1	1	0	1	1	1	0	0	0	1	0	0	0	0	1	0	1	1	1	0	1	0	0	0	0	1	1	0	1	0	0	0	0	0	1	0	0	0	1	3	0	0	0	1	1	0	0
2	1	2	1	1	0	1	1	0	0	0	0	1	0	0	0	0	1	1	0	0	1	0	1	0	1	0	0	1	0	0	1	1	0	1	0	1	1	0	0	1	0	3	1	0	0	1	1	1	0
2	1	1	1	1	1	1	1	0	0	0	0	1	0	0	0	1	0	1	0	1	1	0	1	0	0	0	1	1	0	0	1	0	0	0	0	1	1	0	0	0	0	4	0	0	0	1	1	0	0
2	1	1	1	1	1	1	1	1	0	0	0	1	0	0	0	0	1	1	1	1	1	1	0	0	1	0	1	1	1	0	1	1	0	0	0	1	0	0	0	0	0	1	0	1	0	1	0	0	0
2	2	1	2	1	1	1	0	0	0	0	0	1	0	0	0	0	1	1	0	0	1	0	0	0	0	0	1	0	1	0	1	1	0	1	0	1	0	0	0	0	0	1	0	0	0	1	0	1	1
2	2	2	1	1	1	1	1	1	0	1	0	1	0	0	0	0	1	1	1	1	1	1	1	1	1	0	1	1	1	0	1	0	0	1	0	0	1	0	0	0	0	2	0	0	0	1	1	0	0
2	2	1	2	1	0	1	0	0	0	1	0	1	0	0	0	0	1	1	1	1	1	0	1	0	1	0	1	1	1	1	1	1	0	1	1	0	1	1	0	0	0	2	0	1	0	1	1	0	0
2	2	2	1	1	1	1	0	1	0	0	0	1	0	0	0	0	1	1	1	1	1	1	1	0	1	0	1	1	1	1	1	1	1	1	0	1	1	0	0	0	0	2	0	1	1	1	1	1	0
2	1	2	1	1	0	1	0	1	0	0	0	0	0	0	0	0	1	0	1	0	0	0	0	0	0	0	1	0	0	0	0	0	0	0	0	1	1	0	0	0	0	1	0	0	0	1	1	0	0
2	1	2	1	1	1	1	1	1	0	1	0	1	0	0	0	0	1	1	0	1	1	0	1	0	1	0	1	1	1	0	0	0	0	1	0	0	1	1	0	0	0	2	1	1	1	1	1	1	0
2	1	2	1	1	0	1	1	0	0	0	0	1	0	0	0	0	1	1	0	1	0	0	1	0	0	0	0	1	0	0	1	1	0	0	1	1	1	0	0	0	0	2	1	1	0	1	1	0	0
2	2	1	1	0	1	1	0	1	0	0	0	1	0	0	0	0	1	0	1	1	1	1	1	1	1	0	1	1	1	1	1	1	0	0	0	0	0	0	0	0	1	5	0	1	0	1	1	1	0
2	2	1	1	1	1	1	1	0	0	0	0	1	0	0	0	0	1	1	0	1	1	1	1	0	1	0	1	1	0	1	0	0	0	1	0	1	1	1	0	0	0	1	0	0	0	1	1	0	0
2	1	2	1	1	0	1	0	1	0	1	0	1	0	0	0	0	0	1	1	1	1	0	0	0	0	0	0	1	1	0	1	0	0	0	0	1	0	1	0	0	0	2	0	1	0	1	1	0	0
2	1	2	1	1	0	1	0	0	0	0	0	1	0	0	1	0	1	0	1	1	0	1	0	0	0	0	0	1	1	0	1	1	0	0	0	0	1	0	0	1	0	3	0	0	0	1	1	0	0
2	2	2	2	1	1	1	0	1	0	1	0	1	0	0	0	1	1	1	1	1	1	0	1	0	1	0	1	1	0	0	1	0	0	0	1	0	1	0	0	0	0	4	0	0	0	1	1	0	0
2	2	2	1	1	1	1	1	0	0	0	0	1	0	0	0	0	0	1	0	1	1	0	0	0	0	0	0	0	1	0	1	1	0	0	0	0	1	0	0	0	0	1	1	1	1	1	1	0	0
2	2	1	1	1	1	1	0	0	0	0	0	0	0	0	0	0	1	1	0	1	0	0	0	0	0	0	0	1	0	0	1	1	1	0	0	0	1	0	0	0	0	2	0	0	1	1	1	0	1
2	1	1	1	1	1	1	1	1	0	1	0	1	0	0	0	1	1	1	1	1	1	1	1	1	1	1	1	1	1	1	1	1	0	1	1	1	1	0	0	1	0	4	1	1	1	1	1	1	0
2	1	2	1	1	1	1	1	1	0	0	0	1	0	0	0	0	1	1	1	1	1	1	1	0	0	0	1	1	1	0	1	0	0	1	0	0	0	0	0	0	1	2	0	1	1	1	1	0	0
2	2	1	1	1	1	1	1	1	0	1	0	1	0	0	0	1	1	1	0	1	1	0	1	0	0	0	1	1	0	0	1	0	0	0	0	1	0	0	0	1	1	2	0	1	0	1	1	0	0
2	1	2	1	1	1	1	0	0	0	0	0	1	0	0	0	0	0	0	1	1	1	0	1	1	0	0	1	0	1	0	1	0	0	0	0	1	0	0	0	0	0	2	0	0	0	1	1	0	0
2	1	1	1	0	0	1	1	0	0	0	0	1	0	0	1	0	1	1	1	0	0	0	1	0	0	0	0	0	0	0	1	0	0	1	1	0	0	0	0	0	1	2	0	0	0	0	0	1	0
2	1	2	1	1	1	1	1	1	0	0	0	1	0	0	0	0	1	1	1	1	1	0	1	0	1	0	1	1	1	0	1	0	0	0	0	1	0	1	0	1	1	2	0	1	1	1	1	0	0
2	1	2	1	1	0	1	0	0	0	1	0	0	0	0	0	0	0	0	1	1	1	0	1	0	0	0	1	0	1	0	0	0	0	0	0	1	0	0	0	1	0	2	0	1	0	1	1	1	0
2	1	1	1	1	0	1	1	0	0	0	0	1	0	0	0	0	0	0	1	1	1	1	1	0	0	0	1	1	0	0	0	0	0	0	0	0	0	0	0	1	0	2	0	1	0	0	1	0	1
2	1	2	1	1	0	1	0	1	0	1	0	1	0	0	0	0	1	1	1	1	0	1	1	0	0	0	1	0	1	0	1	0	0	0	0	1	1	0	0	0	0	1	0	0	0	1	1	0	0
2	1	2	1	1	0	1	0	1	0	1	0	1	0	0	0	0	0	1	1	1	0	0	1	0	0	0	1	0	1	0	0	0	0	1	0	0	0	0	0	1	0	2	0	1	1	1	1	0	0
2	1	1	1	1	0	1	0	0	0	0	0	1	0	0	0	0	0	1	0	1	1	0	0	0	0	1	0	0	0	0	1	0	0	1	1	0	0	0	0	1	1	1	0	1	1	1	1	0	0
2	2	1	1	1	1	1	1	1	0	0	0	0	0	0	0	0	1	1	1	1	0	1	1	0	0	0	1	1	1	1	1	1	0	1	0	0	1	1	0	0	0	1	0	1	1	1	1	0	0
2	2	1	2	1	1	1	1	0	0	1	0	1	0	0	0	0	1	1	0	1	1	0	0	1	1	0	1	1	0	1	1	1	0	1	0	0	1	0	0	0	0	2	0	1	0	1	1	1	0
2	1	2	1	1	0	1	1	0	0	0	0	1	0	0	0	0	0	0	0	1	1	0	0	0	0	0	0	0	1	0	1	1	0	0	0	0	0	1	1	0	0	1	0	1	0	1	1	0	0
2	2	1	1	1	1	1	0	1	0	1	0	1	0	0	0	0	0	0	1	1	1	0	1	0	0	0	1	0	1	0	1	0	1	0	0	1	1	0	0	1	0	2	0	1	0	1	1	0	0
2	1	1	1	1	0	1	1	0	0	0	0	1	0	0	0	0	0	1	0	1	1	0	1	0	0	0	1	1	1	1	1	1	0	0	0	0	0	1	0	1	0	1	0	0	0	1	1	0	0
2	1	2	1	1	1	1	0	1	0	0	0	1	0	0	0	1	1	1	1	1	1	1	1	0	0	0	0	1	1	0	1	1	0	1	1	0	0	0	0	1	0	2	1	1	0	1	1	0	0
2	2	1	1	1	0	1	1	1	0	0	0	1	0	0	0	0	1	1	1	1	1	0	0	0	0	0	1	1	1	1	1	0	0	0	0	0	1	0	0	0	0	2	0	0	0	1	1	0	0
2	1	1	2	1	0	1	1	0	0	0	0	0	0	0	0	0	0	0	1	1	1	1	1	0	0	0	0	0	1	0	1	0	0	0	0	0	0	0	0	1	0	2	0	1	1	1	1	0	0
1	1	2	1	1	0	1	0	1	0	0	0	1	0	0	0	0	0	1	1	1	0	0	1	0	0	0	1	1	1	0	1	1	0	0	0	0	1	0	0	0	0	1	0	1	0	1	1	0	0
2	2	1	1	1	1	1	1	1	0	0	0	1	0	0	0	0	1	1	1	1	1	1	1	1	1	0	1	1	1	1	1	1	0	1	0	0	1	0	0	1	0	3	0	0	0	1	1	0	0
2	1	1	1	1	1	1	1	1	0	1	0	1	0	0	0	0	0	0	1	1	1	1	1	1	1	0	1	0	0	0	1	0	0	0	1	1	1	0	0	0	0	2	0	1	0	1	1	0	0
1	1	2	1	1	0	1	0	0	0	0	0	0	0	0	0	0	1	1	0	1	0	1	1	0	0	0	0	0	1	0	1	1	0	0	0	0	0	0	0	0	1	1	0	0	1	1	1	0	0
2	1	1	1	1	0	1	0	1	0	0	0	1	0	0	0	0	0	1	1	1	1	1	1	0	0	0	1	0	1	0	1	1	0	1	0	0	0	0	0	0	1	2	0	1	1	1	1	0	0
2	1	1	1	0	0	1	0	0	0	0	0	1	0	0	0	0	0	1	0	1	1	0	1	0	0	0	0	0	1	0	0	0	0	0	0	1	0	0	0	1	0	2	0	0	0	1	1	0	0
2	2	1	1	1	1	1	0	1	0	0	0	1	0	0	0	0	0	0	0	1	1	0	0	1	0	0	0	0	0	0	1	0	0	0	1	0	0	0	0	1	0	1	0	1	0	1	1	0	0
2	1	2	2	1	1	1	0	0	0	0	0	0	0	0	0	0	0	1	1	1	1	0	1	0	0	0	0	1	0	0	1	0	0	0	0	1	1	0	0	0	0	2	0	0	0	0	1	0	0
2	2	1	1	1	0	1	0	1	0	0	0	0	0	0	0	1	1	0	1	1	0	1	1	1	1	0	1	1	1	0	1	0	0	0	0	1	0	0	0	0	1	1	0	0	0	1	1	1	0
2	1	2	1	1	0	1	0	0	0	1	0	1	0	0	0	0	0	1	1	1	1	1	1	0	0	0	1	0	1	0	1	0	0	0	0	0	0	0	0	0	1	1	0	0	0	1	1	0	0
2	2	1	1	1	0	1	1	0	0	1	0	0	0	0	0	0	0	0	1	1	1	1	1	0	0	0	0	1	1	0	1	0	0	0	0	1	1	0	0	0	0	2	0	1	1	1	1	0	0
2	1	2	1	1	1	1	0	1	0	1	0	1	0	0	0	0	1	1	1	1	1	0	0	0	0	0	1	1	1	0	1	1	0	0	0	1	1	0	0	0	0	1	0	1	0	1	1	0	0
2	2	1	1	1	0	1	0	0	0	0	0	0	0	0	0	1	0	0	1	1	0	0	1	0	0	0	0	0	0	1	1	1	0	0	1	0	0	0	0	1	0	1	0	0	0	1	1	0	0
2	1	1	1	1	1	1	1	0	0	0	0	1	0	0	0	0	1	1	0	1	1	1	0	0	0	0	1	1	1	0	1	1	0	0	0	0	1	0	0	1	0	2	0	1	0	1	1	1	0
2	1	1	3	1	1	1	1	1	0	0	0	1	0	0	0	1	0	0	1	1	1	1	1	0	0	0	1	0	1	0	0	0	0	0	1	1	1	1	0	0	0	3	0	0	0	1	1	1	0
2	1	1	1	1	0	1	0	0	0	0	0	1	0	0	0	0	0	1	0	1	1	0	1	1	0	0	1	1	0	0	1	0	0	1	0	1	1	1	0	0	0	1	1	1	1	1	1	0	0
2	1	2	1	1	1	1	1	1	0	1	0	1	0	0	0	0	0	1	0	1	1	1	0	0	1	0	1	1	1	1	0	0	0	0	0	1	1	1	0	0	0	3	0	1	1	1	1	0	0
2	1	2	1	1	1	1	0	1	0	0	0	0	0	0	0	1	1	1	1	1	1	0	1	0	0	0	1	1	1	0	1	0	0	1	0	1	0	0	0	0	1	4	0	1	0	1	1	0	0
2	2	2	2	1	1	1	0	0	0	0	0	1	0	0	0	0	1	1	1	1	1	1	1	0	0	0	1	1	1	0	0	0	0	0	0	1	1	0	0	0	0	3	0	0	1	1	1	0	0
2	1	2	1	1	0	1	0	0	0	0	0	0	0	0	0	0	0	1	0	1	1	1	1	0	0	0	1	0	0	0	0	0	0	0	0	0	1	0	1	0	0	2	0	0	0	1	1	0	0
2	1	2	1	1	0	1	1	1	0	0	0	0	0	0	0	0	0	1	1	1	1	1	0	0	0	0	1	0	1	0	1	0	0	1	0	1	0	1	0	1	0	2	0	1	1	1	1	0	0
2	1	2	1	1	1	1	0	0	0	0	0	1	0	0	0	0	1	1	0	1	1	0	1	0	0	0	1	1	1	0	1	0	0	1	0	1	1	1	0	0	0	3	0	1	1	1	1	0	0
2	1	2	1	1	0	1	0	1	0	1	0	1	0	0	0	0	0	1	1	1	1	0	0	0	0	0	1	1	0	0	1	1	0	0	0	1	1	1	0	0	0	2	0	1	1	1	1	0	0
2	1	1	1	1	1	1	1	1	0	0	0	1	0	0	0	0	1	1	0	1	1	1	1	0	0	0	1	0	1	0	1	0	0	1	0	1	0	1	0	0	0	2	0	1	0	1	1	0	0
2	1	1	1	1	1	1	1	0	0	0	0	1	0	0	0	0	1	1	0	1	1	1	1	0	0	0	1	1	1	0	1	0	1	1	1	1	0	1	0	0	1	2	0	1	0	1	1	0	0
2	1	2	1	1	1	1	1	1	0	1	0	1	0	0	0	0	1	1	1	1	1	1	1	1	1	0	1	1	1	1	1	1	0	1	0	0	0	0	0	1	0	3	1	1	1	1	1	0	0
2	2	2	1	1	1	1	0	1	0	0	0	0	0	0	0	1	1	1	1	1	0	0	1	0	0	0	1	1	0	0	1	0	0	0	1	1	1	0	0	0	0	2	0	1	0	1	1	0	0
2	1	1	1	1	0	1	1	0	0	1	0	1	0	0	0	0	1	1	0	1	1	0	0	0	0	0	1	1	0	0	1	0	0	0	0	0	1	0	0	1	0	2	0	1	1	1	1	0	0
2	1	2	1	1	1	1	0	1	0	0	0	1	0	0	0	0	1	1	0	1	1	0	0	0	0	0	1	1	1	0	1	0	0	0	0	0	1	0	0	0	0	2	0	1	0	1	1	0	0
2	1	2	1	1	0	1	0	0	0	1	0	0	0	0	0	0	1	1	1	1	0	0	0	0	0	0	0	1	0	0	1	1	0	0	0	1	1	0	0	0	0	3	1	1	1	1	1	0	0
2	2	1	1	1	1	1	0	1	0	1	0	1	0	0	0	0	1	1	1	1	0	0	0	0	0	0	1	1	1	0	0	0	0	0	0	1	1	0	0	0	0	2	0	1	1	1	1	0	0
2	2	2	1	1	1	1	1	0	0	0	0	1	0	0	0	0	1	1	0	1	1	1	0	0	1	0	1	1	1	1	1	1	0	0	0	0	0	0	0	1	0	1	0	1	0	1	1	0	0
2	2	2	1	1	1	1	1	0	0	0	0	1	0	0	0	0	1	0	1	0	1	1	1	0	0	0	0	1	0	0	1	0	1	0	0	0	0	0	0	1	0	2	0	0	0	0	0	1	1
2	2	1	1	1	0	1	1	0	0	0	0	0	0	0	0	0	0	1	1	1	0	1	0	0	0	0	1	1	1	1	1	1	0	0	0	0	0	1	0	0	0	2	0	1	0	1	1	0	0
2	1	2	1	1	1	1	1	1	0	0	0	0	0	0	0	0	0	0	1	1	0	1	1	0	0	0	1	0	1	0	1	0	0	0	0	1	1	1	0	0	0	3	0	0	0	1	1	1	0
2	1	2	2	1	1	1	1	0	0	0	0	0	0	0	0	1	1	1	1	1	1	1	0	0	0	0	1	0	1	0	1	0	0	0	0	0	1	0	0	0	0	1	0	1	0	1	1	1	1
2	1	2	1	1	1	1	0	0	0	0	0	1	0	0	0	0	1	1	0	1	1	1	1	0	0	0	1	1	1	0	1	0	0	0	0	0	0	0	0	1	0	3	0	1	0	1	1	0	0
2	1	2	1	1	1	1	0	1	0	1	0	1	0	0	0	0	1	1	1	1	1	1	1	0	1	0	1	1	1	0	1	1	0	1	0	1	1	1	0	1	0	5	1	1	0	1	1	0	0
2	2	2	1	1	1	1	0	0	0	0	0	1	0	0	0	0	1	1	0	1	1	1	0	0	0	0	1	1	1	0	1	0	0	0	0	0	0	0	0	0	1	2	0	1	0	1	1	0	0
2	1	1	1	1	0	1	1	0	0	1	0	0	0	0	0	0	0	1	1	1	1	0	0	0	0	0	1	1	0	0	0	0	0	0	0	1	0	0	0	0	0	1	1	0	0	0	0	0	0
2	1	2	1	1	1	1	0	1	0	0	0	1	0	0	0	0	1	1	0	1	0	0	1	0	0	0	1	1	0	0	1	0	0	0	0	0	1	1	0	0	0	2	0	0	0	1	1	0	0
2	1	2	1	1	1	1	0	1	0	0	0	1	0	0	0	0	1	0	1	1	1	0	0	0	0	0	1	1	1	0	1	1	0	0	0	0	0	0	0	1	0	2	0	1	0	1	1	0	0
2	1	2	1	1	0	1	0	1	0	0	0	1	0	0	0	0	0	0	1	1	1	0	0	0	1	0	1	0	1	0	1	0	0	0	0	1	0	1	0	0	0	2	0	0	0	1	0	0	0
2	1	2	1	1	0	1	0	0	0	0	0	1	0	0	0	0	1	1	1	1	0	1	1	0	0	0	0	1	1	1	1	0	0	1	0	0	0	0	0	1	0	3	0	0	0	0	0	1	1
2	2	1	1	1	1	1	0	0	0	0	0	1	0	0	0	0	1	1	1	0	1	0	0	1	0	0	0	1	0	0	1	0	0	0	0	0	1	0	0	1	0	3	0	1	0	1	1	1	0
2	1	1	1	1	1	1	0	0	0	0	0	1	0	0	0	0	1	1	1	1	0	1	1	0	1	1	0	0	0	1	1	0	0	0	1	0	0	0	0	1	0	3	0	0	0	1	1	0	0
2	1	2	1	1	1	1	0	0	0	0	0	1	0	0	0	0	1	1	1	1	1	0	1	0	0	0	1	1	0	0	1	1	0	0	1	1	1	0	0	1	0	2	1	1	1	1	1	0	0
2	2	1	1	1	1	1	0	0	0	0	0	1	0	0	0	0	0	1	0	1	1	0	1	0	0	0	1	1	1	1	1	1	0	0	0	1	1	1	0	0	0	2	0	1	1	1	1	0	0
2	1	1	1	1	1	1	0	1	0	0	0	1	0	0	0	0	1	1	1	1	1	1	1	0	0	0	1	1	1	1	1	1	1	0	0	1	1	1	1	0	0	3	0	0	0	1	0	0	0
2	1	1	1	1	1	1	0	0	0	0	0	0	0	0	0	0	1	1	1	1	1	0	0	0	1	0	0	1	1	0	1	1	0	0	0	0	1	0	0	1	0	1	0	0	0	1	0	0	0
2	1	1	1	1	1	1	1	0	0	0	0	1	0	0	0	0	0	1	1	1	1	0	1	0	0	0	1	1	1	0	1	1	0	0	0	0	0	1	0	1	1	3	0	1	0	1	1	0	0
2	1	2	2	1	1	1	1	0	0	0	0	0	0	0	0	0	0	1	1	1	0	0	1	0	0	0	1	0	0	0	1	0	0	0	1	1	1	0	0	1	0	2	0	0	0	1	1	0	0
2	1	2	1	1	1	1	0	0	0	0	0	1	0	0	1	0	1	1	1	1	1	0	1	0	1	0	1	1	1	1	1	1	0	0	0	1	1	1	0	0	0	4	0	1	1	1	1	1	0
2	1	1	1	1	1	1	0	1	0	0	0	1	0	0	0	0	1	1	1	1	1	1	1	0	0	0	1	1	1	0	1	0	0	0	0	1	1	0	0	0	0	3	0	1	0	1	1	0	0
2	1	2	2	1	1	1	0	1	0	0	0	1	0	0	0	0	1	1	1	1	1	1	1	1	1	0	1	1	0	1	1	1	0	0	0	0	1	0	0	0	0	2	0	0	0	1	1	1	0
2	2	2	1	1	1	1	1	1	0	0	0	0	0	0	0	0	1	1	1	1	1	1	0	0	0	0	1	1	0	0	0	0	0	0	0	1	0	0	0	0	0	1	0	1	0	1	1	0	0
2	2	1	1	1	0	1	0	1	0	0	0	1	0	0	0	1	1	1	1	0	0	1	0	1	1	1	0	1	0	1	1	0	0	1	0	1	1	1	0	0	0	2	1	1	1	1	1	0	0
2	1	2	1	1	0	0	0	0	0	0	0	1	0	0	0	0	0	0	0	1	1	0	0	1	0	1	1	0	0	0	0	0	0	1	0	0	1	0	0	0	0	2	0	1	0	1	1	0	0
2	1	2	1	1	0	1	0	0	0	0	0	0	0	0	0	0	1	1	0	0	0	0	0	0	0	0	1	1	0	0	0	0	0	0	0	1	1	0	0	0	0	2	0	0	1	1	0	0	0
2	1	1	2	1	0	1	0	0	0	1	0	1	0	0	0	0	1	1	0	1	1	0	1	0	0	0	0	0	0	0	1	0	0	0	0	0	0	0	0	1	0	3	1	1	1	1	1	0	0
2	1	2	1	1	1	1	0	0	0	0	0	1	0	0	0	0	1	1	0	1	1	0	0	0	0	0	0	0	0	1	1	0	0	0	0	0	0	0	0	1	0	2	0	1	0	1	1	0	0
2	1	1	1	1	0	1	0	0	0	0	0	0	0	0	0	0	0	0	0	1	1	0	0	0	0	0	1	0	0	0	0	0	0	0	0	0	0	1	0	1	0	1	0	0	0	1	0	0	0
2	2	2	1	1	0	1	1	1	0	1	0	1	0	0	0	0	1	1	1	1	1	1	1	0	0	0	1	1	1	1	1	1	1	1	0	1	1	1	0	0	0	1	0	1	0	1	1	0	0
1	1	2	1	1	1	1	1	0	0	1	0	1	0	0	0	0	0	0	0	1	1	1	1	1	0	1	1	1	1	0	1	1	0	0	0	1	0	0	0	0	0	2	0	1	1	1	1	0	0
2	1	2	2	1	1	1	1	1	0	0	0	0	0	0	0	0	1	1	1	1	0	0	0	0	0	0	1	0	0	0	0	0	0	0	0	1	1	1	1	0	0	1	1	0	0	1	1	0	0
2	2	1	1	1	1	1	0	0	0	1	0	1	0	0	0	0	1	0	1	1	1	0	1	0	0	0	0	1	1	0	0	1	0	1	0	0	0	0	0	1	0	1	0	1	0	1	1	0	0
2	2	2	1	1	1	1	1	1	0	0	1	1	1	0	0	0	1	1	1	1	1	0	1	1	1	0	1	1	1	1	1	1	1	0	0	1	1	1	1	0	0	2	1	1	1	1	1	1	0
2	2	1	1	1	1	1	1	0	0	1	0	1	0	0	0	0	1	1	0	1	1	0	0	0	0	0	1	1	0	0	1	0	0	0	0	0	1	0	0	1	0	2	0	1	1	1	1	0	0
2	1	1	1	1	1	0	0	1	0	0	0	1	0	0	0	0	1	0	0	1	1	0	1	0	1	0	1	1	0	0	1	0	0	0	0	1	1	0	0	0	0	2	0	1	0	1	1	0	0
2	2	1	1	1	1	1	1	1	0	1	0	1	0	0	0	0	1	1	1	1	1	1	1	1	1	1	1	1	1	1	1	1	1	1	1	1	0	0	0	0	0	1	1	0	0	0	0	0	0
2	1	1	2	1	1	1	0	1	1	1	0	1	0	0	0	0	1	1	0	1	0	0	0	0	0	0	1	1	0	0	0	1	0	0	0	1	1	1	0	0	0	2	0	0	0	1	1	1	1
2	1	2	1	1	0	1	0	1	0	0	0	1	0	0	0	0	1	1	1	1	1	1	0	0	0	0	1	1	1	1	1	1	0	0	0	0	0	0	0	0	1	1	0	0	0	0	1	0	0
2	2	1	1	1	0	1	0	0	0	0	0	0	0	0	0	0	1	1	1	1	1	1	1	1	1	0	1	1	1	1	1	1	1	1	0	1	1	1	1	1	0	1	0	1	0	1	1	0	0
2	1	2	1	1	0	1	0	1	0	0	0	1	0	0	0	0	0	1	0	1	1	0	1	0	1	0	0	1	1	0	1	0	0	0	0	0	1	0	0	0	0	2	0	1	1	1	1	0	0
2	2	1	2	1	1	1	1	1	0	1	0	1	0	0	0	0	1	0	1	1	1	1	1	0	0	0	1	0	1	0	0	0	0	0	0	0	1	0	0	1	0	2	0	0	0	1	1	0	0
2	1	2	1	1	1	1	0	1	0	1	0	1	0	0	0	0	0	1	1	1	1	1	1	0	0	0	1	0	1	0	1	0	0	0	0	1	1	1	0	0	0	2	0	1	0	1	1	0	0
2	2	1	1	1	0	1	1	1	0	0	0	1	0	0	0	0	0	1	0	1	1	0	0	0	0	0	0	0	0	0	1	0	0	0	1	0	1	0	1	0	0	2	1	1	0	1	0	0	0
2	1	1	1	1	1	1	1	1	0	1	0	1	0	0	0	0	1	1	1	1	1	1	1	1	1	0	1	1	1	1	1	1	1	0	0	1	1	1	1	1	0	2	1	1	1	1	1	0	0
2	1	1	3	1	1	1	1	0	0	0	0	0	0	0	0	0	1	1	0	1	1	0	0	0	0	0	1	1	1	1	1	0	0	0	0	0	0	0	0	0	1	1	0	0	0	1	0	1	0
2	1	1	1	1	0	1	1	1	0	1	0	1	0	0	0	0	1	1	1	1	1	1	1	1	1	0	1	1	1	1	1	1	0	0	0	0	1	0	0	1	0	2	0	0	1	1	1	0	0
2	1	2	1	1	0	1	1	0	0	0	0	0	0	0	0	0	1	1	0	1	0	0	0	0	0	0	1	0	0	0	1	1	0	0	0	1	1	1	0	0	0	1	1	1	0	1	1	0	0
2	1	1	1	1	1	1	1	0	0	1	0	1	1	1	0	0	1	1	1	1	1	1	0	0	1	0	1	1	1	1	1	0	0	0	0	1	1	1	0	0	0	2	0	1	1	1	1	0	0
2	1	2	1	1	1	1	0	1	0	0	0	1	0	0	0	0	1	0	1	1	1	0	1	0	0	0	1	1	0	0	1	0	0	0	0	0	0	0	0	1	0	3	0	1	0	1	1	0	0
2	1	2	1	1	1	1	0	1	0	0	0	1	0	0	0	1	0	1	1	0	0	0	1	0	0	0	0	0	1	0	1	1	0	0	1	0	0	0	0	1	0	2	0	1	0	1	0	0	0
2	2	1	1	1	0	1	0	0	0	0	0	0	0	0	0	0	1	1	1	1	1	1	1	1	1	0	1	1	1	1	1	1	1	1	0	1	1	1	1	1	0	2	0	0	0	1	1	0	0
2	1	2	1	1	1	1	0	1	0	0	0	1	0	0	0	0	1	1	1	1	1	1	1	0	1	0	1	1	1	0	1	1	0	0	0	1	1	0	0	1	0	2	0	1	0	1	1	0	0
2	1	1	1	1	1	1	0	0	0	0	0	0	0	0	0	0	0	1	1	1	1	0	0	1	1	1	1	1	1	1	1	1	0	1	1	1	1	0	0	0	1	2	0	1	1	1	1	0	0
1	2	1	1	1	0	1	1	0	0	0	0	1	0	0	0	1	1	1	1	1	1	0	0	1	1	1	1	1	1	1	1	1	1	1	1	0	0	0	0	0	1	2	0	1	1	1	1	1	0
2	1	2	1	1	1	1	0	1	0	0	0	1	0	0	0	0	1	1	1	1	1	1	1	0	0	0	1	1	1	0	0	0	0	0	1	0	0	0	0	0	1	1	0	0	0	1	0	0	0
2	1	2	1	1	0	1	0	1	0	1	0	1	0	0	0	0	1	0	0	0	0	0	0	0	0	0	0	0	0	0	1	0	0	0	0	0	1	1	1	1	0	3	0	1	0	0	0	1	0
2	2	1	1	1	1	1	1	1	0	1	0	1	0	0	0	0	1	1	0	1	1	0	1	1	1	0	1	1	1	1	0	0	0	1	0	1	1	1	0	0	0	3	0	0	0	1	1	0	0
2	1	1	1	0	0	1	0	0	0	0	0	0	0	0	0	0	1	0	0	0	0	0	0	0	0	0	1	0	0	0	0	0	0	0	0	0	1	0	0	0	0	2	0	0	0	1	0	0	0
1	1	1	1	1	1	1	1	0	1	1	0	1	0	1	0	0	0	0	0	1	1	0	0	0	1	0	1	0	1	0	0	0	0	0	0	0	1	1	0	0	0	2	0	1	0	1	1	0	0
2	1	2	1	1	0	1	1	1	0	0	0	1	0	0	0	1	0	0	0	1	1	1	1	0	1	1	1	0	0	0	1	0	0	0	1	0	0	0	0	0	1	1	0	0	0	1	1	0	0
2	1	1	1	1	1	1	0	0	0	0	0	1	0	0	0	0	1	1	1	1	1	1	1	1	1	0	1	1	0	0	1	1	0	1	0	0	0	0	0	1	0	3	0	0	0	1	1	0	0
2	1	1	1	1	1	1	0	0	0	0	0	1	0	0	0	0	1	1	1	1	1	1	1	1	1	0	1	1	0	0	1	1	0	1	0	0	0	0	0	1	0	3	0	0	0	1	1	0	0
2	2	1	1	1	1	1	0	0	1	0	0	0	0	0	0	0	1	0	1	1	0	0	1	0	0	0	1	1	1	0	1	1	0	0	0	1	1	0	0	0	0	2	0	1	0	1	1	0	0
2	1	2	1	1	0	1	0	1	0	1	0	1	0	0	0	0	0	0	1	1	1	0	1	0	0	0	0	0	0	0	0	1	0	0	0	0	1	0	0	0	0	1	0	0	0	1	0	0	0
2	2	1	1	1	1	1	0	0	0	0	0	1	0	1	0	0	1	1	0	1	1	0	1	0	1	0	1	1	1	0	1	0	0	0	0	0	0	1	0	1	0	3	0	1	1	1	1	0	0
2	1	2	1	1	0	1	0	1	0	0	0	0	0	0	0	0	1	1	1	1	1	0	1	0	0	0	0	1	1	0	1	1	0	0	1	0	0	0	0	1	0	1	0	0	0	0	1	0	0
2	1	2	1	1	0	1	1	1	0	0	0	1	0	0	0	0	1	1	0	0	1	0	1	0	0	0	1	1	0	0	0	0	0	0	0	0	0	0	0	1	0	3	0	1	1	1	1	0	0
2	1	2	1	1	1	1	1	1	0	0	0	1	0	0	0	0	1	1	1	1	1	0	1	0	0	0	1	1	1	1	1	0	0	0	0	0	0	0	0	1	1	1	0	0	1	1	0	0	0
2	1	2	1	1	1	1	1	1	0	0	0	1	0	0	0	0	0	1	0	1	1	1	0	0	0	0	1	0	1	0	0	0	0	0	0	0	0	0	0	1	0	2	0	1	0	1	1	0	0
2	2	2	1	1	0	1	1	0	0	1	0	0	0	0	0	0	1	0	1	1	0	0	0	1	0	0	1	1	1	1	1	1	0	0	0	0	1	1	0	0	0	1	1	1	1	1	1	1	0
2	1	1	1	1	1	1	0	0	0	0	0	1	0	0	0	0	1	0	0	1	1	0	1	0	0	0	1	1	1	0	1	0	0	0	1	0	0	0	0	0	1	2	0	0	0	1	1	1	0
1	2	1	1	1	0	1	0	0	0	0	0	1	0	0	0	0	1	1	0	1	1	0	0	0	0	0	1	1	1	0	1	0	0	0	0	0	1	0	0	0	0	2	1	1	1	1	1	0	0
2	1	2	1	1	1	1	0	1	0	1	0	0	0	0	0	0	1	1	0	1	1	0	0	0	0	0	1	0	1	0	1	0	0	0	0	1	1	1	0	0	0	2	0	0	0	1	1	0	0
2	1	1	1	1	0	1	0	0	0	0	0	0	0	0	0	0	1	1	1	1	0	0	0	0	0	0	0	1	0	0	1	1	0	0	0	0	0	0	0	1	0	2	0	0	0	1	1	0	0
2	2	1	1	1	0	1	0	0	0	0	0	0	0	0	0	0	0	0	1	1	0	1	1	0	1	0	1	0	0	1	1	0	0	0	0	0	0	0	0	1	0	2	0	0	1	1	1	0	0
2	1	2	1	1	1	1	0	1	0	0	0	1	0	0	0	0	0	0	1	1	1	0	1	0	1	0	1	1	1	1	1	0	0	0	0	1	1	0	0	0	0	3	0	0	0	1	1	1	1
2	1	2	1	1	1	1	0	1	0	0	0	1	0	0	0	0	1	0	1	1	1	0	0	0	1	0	1	0	1	0	1	1	0	0	0	1	0	1	0	0	0	2	0	0	0	1	1	0	0
2	1	2	1	1	0	1	0	0	0	0	0	1	0	0	0	1	0	0	0	0	0	0	0	0	0	1	0	0	0	0	0	0	0	0	1	0	0	0	0	1	0	5	0	0	0	1	0	0	0
2	1	1	1	1	0	1	0	1	0	1	0	1	0	0	0	0	0	1	1	1	1	1	1	0	0	0	0	0	1	0	1	0	0	0	0	0	0	0	0	0	1	2	0	1	1	1	1	0	0
2	1	1	1	1	0	1	1	0	0	0	0	1	0	0	0	0	1	1	0	0	1	0	0	0	1	0	0	1	0	1	1	1	0	0	0	0	1	0	0	0	0	2	0	1	1	1	1	0	0
2	1	2	2	1	1	1	1	1	0	0	0	1	0	0	0	0	0	0	1	1	1	0	1	0	0	0	1	0	0	0	0	0	0	0	0	0	0	0	0	1	0	2	0	0	1	1	1	0	0
2	1	2	1	1	1	1	1	1	0	1	0	1	0	0	0	1	1	1	1	1	1	1	1	0	1	0	1	0	1	0	1	0	0	1	1	0	1	1	0	0	1	2	0	0	0	1	1	0	0
1	1	2	1	1	0	1	1	1	0	0	0	1	0	0	0	0	1	1	0	1	1	0	0	0	1	0	1	1	0	0	1	1	0	0	0	0	1	1	0	0	0	2	0	1	1	1	1	0	0
2	1	2	1	1	1	1	1	1	0	1	0	1	0	0	0	0	1	1	1	1	1	1	1	0	1	0	1	1	1	1	1	1	1	1	1	1	1	1	0	0	0	3	0	0	0	1	1	0	0
2	1	2	1	1	0	1	0	0	0	0	0	0	0	0	0	0	1	1	0	1	0	1	0	0	0	0	1	1	0	0	1	0	0	0	0	0	1	0	0	0	0	2	0	0	0	1	1	1	0
2	2	2	1	1	1	1	1	0	0	0	0	1	0	0	0	0	1	1	1	1	1	1	1	0	1	1	1	1	1	1	1	1	0	0	1	1	1	1	0	0	1	2	0	0	0	1	1	0	0
2	2	1	1	1	1	1	1	1	0	1	0	1	0	0	0	0	1	1	1	1	1	0	0	0	0	0	1	1	1	1	1	1	1	0	0	1	1	1	1	1	0	2	0	0	0	1	1	0	0
2	2	1	1	1	1	1	1	1	0	1	0	1	0	0	0	0	1	1	1	1	1	1	1	1	1	0	1	0	1	0	1	1	0	1	0	1	1	0	0	0	0	1	0	1	0	1	1	0	0
2	1	1	1	1	1	0	0	0	0	1	0	0	0	0	0	0	1	1	1	1	1	0	1	1	0	0	0	1	0	0	1	0	0	0	0	0	0	0	0	1	0	2	0	0	0	1	1	0	0
2	1	2	1	1	1	1	0	0	0	0	0	1	1	1	1	0	1	1	1	0	0	0	0	0	0	0	1	1	1	1	0	0	0	0	0	1	0	1	0	0	0	3	0	0	0	1	1	0	0
2	1	2	1	1	1	1	0	1	0	0	0	1	0	0	0	0	0	1	1	1	1	0	0	0	0	0	0	1	1	0	1	1	0	0	0	0	0	0	0	0	1	1	0	0	0	1	1	0	0
2	1	2	1	1	0	1	0	1	0	0	0	1	0	0	0	0	0	1	1	1	1	1	1	0	1	0	1	0	1	1	1	0	0	0	0	1	1	0	0	0	0	2	0	0	0	1	1	0	0
2	2	1	1	1	1	1	1	0	0	0	0	1	0	0	1	0	1	1	0	1	1	0	1	0	0	0	1	1	1	0	1	0	0	0	0	0	0	0	0	1	0	3	0	1	0	1	1	1	0
2	2	1	1	1	0	1	1	1	0	1	0	1	0	0	0	0	1	1	1	1	1	0	0	0	1	0	1	1	0	1	1	1	0	0	0	0	0	1	0	1	0	2	1	1	1	1	1	0	0
2	1	2	1	1	0	1	0	0	0	0	0	1	0	0	0	0	0	0	0	1	1	0	1	0	0	0	1	0	0	0	1	0	0	0	0	0	1	1	0	0	0	2	0	0	0	1	1	0	0
2	1	2	1	1	1	1	0	1	0	1	0	1	0	0	0	0	1	1	1	1	1	0	1	0	1	0	1	1	1	1	1	0	0	1	0	1	0	1	0	1	0	2	0	1	0	1	1	0	0
2	1	1	1	1	1	1	1	1	1	1	0	1	1	1	1	0	1	1	1	1	1	1	1	0	0	0	0	0	0	0	1	1	0	0	0	1	1	1	0	0	0	2	0	0	0	0	0	1	1
2	2	2	1	1	1	1	0	0	0	0	0	1	0	0	0	0	1	0	1	1	1	0	1	0	0	0	0	0	1	0	1	0	0	0	0	0	1	1	0	0	0	1	0	0	0	1	0	0	0
2	1	2	1	1	1	1	1	0	0	0	0	1	0	0	0	0	1	1	0	1	1	0	0	0	0	0	1	1	1	0	1	1	0	0	0	0	1	0	0	0	0	2	0	1	0	1	1	0	0
2	2	1	1	0	0	1	0	0	0	0	0	0	0	0	0	1	1	0	0	1	0	1	0	0	0	0	0	0	0	0	0	0	0	0	1	0	0	0	0	0	1	1	0	1	0	0	1	0	0
2	1	2	1	1	1	1	1	0	0	0	0	1	0	0	0	0	1	1	1	1	1	0	0	0	1	0	1	1	1	1	0	0	0	0	0	1	1	1	0	0	0	2	0	0	0	1	1	1	0
2	1	1	1	1	1	1	1	0	0	0	0	1	0	0	0	0	1	1	0	0	1	0	1	0	0	0	1	0	1	0	1	0	0	0	0	1	0	0	0	0	0	3	0	1	0	1	1	0	0
2	2	1	1	1	1	1	1	0	0	0	0	0	0	0	0	0	1	1	1	1	0	0	1	0	1	0	1	0	1	1	1	1	0	1	0	1	1	1	1	0	0	2	0	1	1	1	1	0	0
2	1	1	1	1	1	1	1	1	0	0	0	1	0	0	0	0	1	1	1	1	1	1	1	1	1	0	1	1	1	1	1	1	0	0	0	1	1	1	1	0	0	4	1	1	1	1	1	0	0
1	2	1	1	1	0	1	0	0	0	0	0	0	0	0	0	0	1	0	0	0	0	0	1	0	0	0	1	0	0	0	1	0	0	0	0	0	0	0	0	0	1	3	0	1	0	1	1	1	0
2	1	1	1	1	1	1	1	0	0	1	0	1	0	0	0	0	1	1	1	1	1	1	0	0	0	0	1	1	1	0	1	0	0	0	0	1	1	0	0	0	0	5	0	0	0	1	1	1	0
2	1	2	1	1	0	1	0	1	0	0	0	1	0	0	0	0	1	1	1	1	1	1	1	1	1	0	1	1	1	0	1	0	0	0	0	1	1	1	1	1	0	2	0	0	1	1	1	0	0
2	2	1	1	1	1	1	1	1	0	1	0	1	0	0	0	0	1	1	1	1	1	1	1	0	1	0	1	1	1	1	1	0	0	1	0	0	0	0	0	1	0	2	0	0	0	1	1	0	0
2	2	1	1	1	0	1	1	1	0	1	0	1	0	0	0	0	0	1	1	1	1	0	1	0	1	0	1	1	1	1	1	0	0	0	0	1	1	1	0	0	0	2	0	0	0	1	0	1	0
2	1	1	1	1	0	1	0	0	0	1	0	1	0	0	0	1	0	1	0	1	1	0	1	0	0	1	0	1	1	1	1	1	0	1	0	1	0	0	0	0	1	2	0	0	1	1	1	1	0
2	1	2	1	1	0	1	1	1	0	1	0	1	0	0	0	0	1	1	1	1	1	0	1	0	0	0	1	0	0	1	1	0	0	0	0	0	1	0	0	0	1	3	0	0	0	1	0	1	1
2	1	2	1	1	0	1	0	1	0	1	0	1	0	0	0	0	0	1	0	1	1	0	0	0	0	0	1	1	0	0	1	1	0	0	0	1	1	0	0	0	0	2	0	1	1	1	0	0	0
2	2	1	2	1	1	1	0	1	0	1	0	1	0	0	0	0	1	1	0	1	1	0	0	0	0	0	1	1	1	0	1	0	0	0	0	1	0	1	0	0	0	2	0	1	0	1	1	0	0
2	2	1	1	1	1	1	1	1	0	1	0	1	0	0	0	0	0	0	1	1	1	0	1	1	1	0	1	0	1	0	0	1	0	0	0	1	1	1	0	0	0	2	0	0	0	1	1	0	0
2	1	2	1	1	1	1	1	1	0	1	0	1	0	0	0	0	1	1	1	1	1	1	0	0	1	0	0	1	1	1	1	1	0	0	0	1	1	1	0	0	0	5	0	0	0	1	1	0	0
2	2	1	1	1	1	1	1	0	0	0	0	1	0	0	0	0	0	1	1	1	1	0	1	0	0	0	0	0	0	0	1	0	0	0	1	0	1	0	0	0	1	2	0	1	0	1	1	0	0
2	1	2	1	1	1	1	1	0	0	0	0	1	0	0	0	0	1	1	0	1	0	0	1	0	1	0	1	1	0	0	1	1	0	0	0	0	1	0	0	0	1	2	0	1	1	1	1	0	0
2	1	1	1	1	0	1	0	0	0	0	0	1	0	0	0	0	1	0	0	1	1	0	0	0	0	0	0	1	0	0	1	1	0	0	0	1	0	1	0	0	0	1	0	1	0	1	0	0	0
2	1	2	1	1	1	1	0	1	0	1	0	1	0	0	0	0	1	1	0	1	1	1	1	0	1	0	1	1	1	0	1	1	0	1	0	1	1	1	0	0	0	3	1	1	1	1	1	0	0
2	1	2	1	1	1	1	0	1	0	0	0	1	0	0	0	0	1	1	1	1	1	1	0	1	1	0	1	1	1	0	1	0	0	0	1	0	0	0	0	1	1	1	0	0	0	1	0	0	0
2	2	2	2	1	0	1	0	1	0	0	0	0	0	0	0	0	0	1	1	1	1	1	1	0	1	0	0	0	0	0	1	0	0	1	0	0	0	1	0	0	1	5	0	0	0	1	0	1	0
1	1	2	1	1	0	1	0	1	0	0	0	1	0	0	0	0	1	0	1	1	1	0	0	0	0	0	0	1	1	0	0	0	0	1	0	0	1	0	0	1	0	2	0	0	0	1	0	0	0
2	2	1	1	1	0	1	0	0	0	0	0	1	0	0	0	0	1	1	0	1	0	0	0	0	0	0	0	1	0	0	1	0	1	0	0	1	1	0	0	0	0	2	1	0	0	1	1	0	0
2	2	1	1	1	1	1	0	0	0	0	0	0	0	0	0	0	1	1	0	1	0	0	0	0	0	0	0	1	0	0	0	0	0	0	0	0	0	0	0	1	0	2	0	0	0	1	1	0	0
2	1	2	1	1	1	1	1	1	0	0	0	1	1	0	0	0	1	1	1	0	0	1	0	0	0	0	0	1	0	0	0	1	1	0	1	0	0	0	0	1	0	3	0	0	0	0	0	1	0
2	1	2	1	1	1	1	1	1	0	0	0	1	0	0	0	0	1	1	0	0	1	1	1	0	0	0	0	1	0	0	1	0	0	0	0	0	0	0	0	1	0	5	0	0	0	0	0	0	0
2	1	2	1	1	1	1	1	1	0	1	0	1	0	0	0	0	1	1	1	1	1	1	1	0	1	0	1	0	1	0	1	0	0	0	0	0	1	1	0	1	0	2	0	0	0	1	1	1	0
2	1	2	1	1	1	1	1	1	0	1	0	1	0	0	0	0	1	1	1	1	1	0	1	0	0	0	0	1	0	1	1	1	1	0	0	0	1	1	0	0	0	3	0	1	1	1	1	0	0
2	2	2	2	1	0	1	1	1	0	1	0	1	0	0	0	0	0	1	1	1	1	0	1	0	0	0	1	0	1	0	1	0	0	0	0	1	1	0	0	0	0	3	0	1	1	1	1	0	0
2	2	1	1	1	1	1	1	0	0	0	0	1	0	0	0	0	1	1	1	1	1	0	1	0	1	0	0	1	0	1	1	1	0	0	0	0	1	1	0	1	0	3	0	0	0	1	1	0	0
2	1	2	1	1	1	1	1	1	0	0	0	1	0	0	0	0	1	1	1	1	1	1	1	0	1	0	1	1	1	0	1	0	0	1	0	1	1	0	0	0	0	4	0	0	0	1	1	1	0
2	1	2	1	1	0	1	1	1	0	1	0	1	0	0	0	0	0	1	1	1	1	1	1	1	0	0	1	1	1	1	1	1	0	1	0	0	1	0	0	0	0	3	0	1	0	1	1	0	0
2	1	2	1	1	0	1	0	1	0	0	0	1	0	0	0	1	1	1	1	1	1	1	1	1	1	0	0	1	0	0	0	0	0	0	0	1	0	1	0	0	0	3	0	1	0	1	1	1	0
1	1	2	1	1	1	1	1	1	0	0	0	1	0	0	0	0	1	0	1	1	1	1	1	0	0	0	1	1	1	0	1	1	1	0	0	1	1	1	1	0	0	3	0	0	0	1	0	0	0
1	1	2	1	1	1	1	0	1	0	0	0	1	0	0	0	0	1	1	1	1	1	1	1	0	1	0	1	1	1	1	1	1	1	1	0	1	1	1	0	1	0	2	0	1	1	1	1	0	0
1	1	2	1	1	0	1	0	0	0	0	0	1	0	0	0	0	1	1	0	1	1	0	0	0	0	0	1	0	0	0	1	0	0	0	0	0	1	0	0	0	0	2	0	1	0	1	1	0	0
1	1	2	1	1	0	0	0	0	0	1	0	1	0	0	0	0	0	0	0	0	0	0	0	1	0	0	1	0	0	0	0	0	0	0	0	0	0	0	0	1	0	1	0	0	0	1	0	0	0
1	1	2	1	1	0	1	1	1	0	1	0	1	0	0	0	0	1	1	1	1	1	1	0	0	1	0	1	1	1	0	1	0	1	1	0	1	1	1	0	0	0	2	0	1	1	1	1	0	0
1	1	2	1	1	0	1	0	0	0	0	0	0	0	0	0	0	1	1	1	1	1	0	0	0	0	0	1	1	1	1	1	0	0	0	0	1	1	1	0	0	0	1	0	0	0	1	1	0	0
1	2	1	1	1	1	1	0	1	0	1	0	1	0	0	0	0	1	0	0	1	1	1	0	0	0	0	0	1	1	0	0	0	1	0	0	0	1	1	0	0	0	3	0	1	0	1	0	0	0
1	1	1	1	1	1	1	0	0	0	0	0	1	0	0	0	0	1	1	1	1	1	0	1	0	1	0	1	1	1	0	0	0	0	0	0	0	0	1	0	0	1	3	0	1	0	1	1	0	0
1	2	2	1	1	1	1	0	1	0	1	0	1	0	0	0	0	1	1	0	0	0	0	0	0	1	0	0	1	0	0	1	1	0	0	0	1	1	1	0	0	0	5	0	0	0	1	1	0	0
1	1	2	1	1	1	1	1	1	0	0	0	1	0	0	0	0	1	1	0	0	0	0	1	0	0	0	1	0	1	0	1	0	0	0	0	1	1	0	0	0	0	2	0	0	0	1	1	0	0
1	1	1	1	1	1	1	0	1	0	0	0	0	0	0	0	0	1	1	0	0	0	0	0	0	0	0	1	1	1	0	1	0	0	0	0	0	1	1	0	0	0	1	0	0	0	1	1	0	0
1	1	2	1	1	1	1	0	0	1	0	0	1	0	0	0	1	1	1	1	0	1	0	1	0	1	1	1	1	1	0	1	0	0	0	1	0	1	0	0	1	0	2	0	1	0	1	1	1	0
1	2	1	2	0	0	0	0	0	0	0	0	0	0	0	0	1	0	0	0	0	0	0	0	0	0	1	0	0	0	0	0	0	0	0	1	0	0	0	0	0	1	3	0	0	0	0	0	0	0
1	1	2	1	1	0	1	0	0	0	0	0	0	0	0	0	0	0	1	0	1	0	0	0	0	0	0	1	1	0	0	1	0	0	0	0	0	1	0	0	0	0	1	1	1	1	1	1	0	0
1	1	2	1	1	1	1	0	1	0	1	0	1	0	0	0	0	1	1	0	1	1	0	1	0	0	0	0	1	1	1	1	1	0	0	0	1	1	1	0	0	0	1	1	1	1	1	1	1	0
1	2	1	1	1	0	1	0	0	0	0	0	0	0	0	0	0	0	1	1	1	0	0	1	0	0	0	0	0	1	0	0	0	0	1	0	0	1	0	0	1	0	1	0	0	0	1	0	0	0
1	1	2	1	1	1	1	1	1	0	0	0	1	0	0	0	0	0	1	1	1	1	1	1	1	1	0	1	1	1	0	0	0	0	1	0	0	1	0	0	0	0	3	0	1	1	1	1	0	0
1	1	2	1	1	0	1	0	0	0	0	0	1	0	0	0	0	0	1	1	1	1	1	1	0	0	0	1	0	1	0	0	0	0	0	0	1	1	1	0	0	0	1	0	0	0	1	1	0	0
1	2	1	2	1	1	0	0	0	0	0	0	1	0	0	0	0	1	1	0	0	1	0	0	1	0	0	0	0	1	0	1	0	0	0	0	0	1	1	0	0	0	3	0	1	1	1	0	0	0
1	1	2	1	1	0	1	1	0	0	0	0	1	0	0	0	0	0	0	1	0	0	1	1	0	1	0	1	0	0	0	0	0	0	0	0	0	1	0	0	1	0	5	0	0	0	1	1	0	0
1	1	2	1	1	0	1	0	0	0	0	0	0	0	0	0	0	0	0	1	1	0	0	1	0	0	0	0	0	1	0	1	0	0	0	0	1	0	1	1	0	0	1	0	0	0	1	1	0	0
1	1	2	1	1	0	1	1	1	0	1	0	1	0	0	0	1	0	1	0	1	1	0	0	1	0	1	1	1	0	1	1	0	0	0	1	1	1	0	0	1	1	1	0	1	1	1	1	1	0
1	1	2	2	1	0	1	0	1	0	0	0	1	0	0	0	0	0	1	0	1	1	0	0	0	1	0	1	0	0	0	0	0	0	0	0	0	1	0	0	0	0	2	0	1	0	1	0	0	0
1	1	2	1	1	0	1	0	0	0	0	0	0	0	0	0	0	0	0	0	1	0	0	0	0	0	0	0	0	0	0	0	0	0	0	1	0	0	1	0	0	1	2	0	0	0	1	0	0	0
1	1	2	1	1	0	1	0	1	0	0	0	1	0	0	0	0	0	0	1	1	1	1	1	0	0	0	1	0	1	0	0	0	0	0	0	0	0	0	0	1	0	1	0	1	0	1	1	0	0
1	1	2	1	1	0	1	1	1	0	1	0	1	0	0	0	0	1	1	1	1	1	0	0	0	1	0	1	1	1	0	1	1	0	1	0	1	1	1	0	0	0	1	1	1	1	1	1	0	0
1	1	2	1	1	1	1	1	1	0	1	0	1	0	0	0	0	1	0	0	1	1	1	0	0	0	0	1	1	0	0	0	0	0	0	0	0	1	1	0	0	0	3	0	0	0	1	1	1	0
1	2	1	1	1	0	1	0	1	0	1	0	1	0	0	0	0	0	1	0	1	0	0	0	0	0	0	1	1	1	1	0	0	0	0	0	0	1	0	0	0	0	1	0	1	0	1	1	0	0
1	2	1	2	1	1	0	0	1	0	1	0	0	0	0	0	0	1	0	0	0	0	0	0	0	0	0	0	0	0	0	1	0	0	0	1	0	1	1	0	0	0	3	0	0	0	0	0	0	0
1	1	2	1	1	1	1	1	1	0	1	0	1	0	0	0	0	0	1	1	0	0	1	0	0	0	0	1	0	1	0	0	0	0	0	0	0	1	0	0	0	0	1	1	1	1	1	1	0	0
1	1	2	1	1	0	0	0	1	0	1	0	0	0	0	0	0	0	1	0	0	0	0	0	0	0	1	1	1	0	0	0	0	0	0	0	1	0	1	1	0	0	2	0	1	0	1	0	0	0
1	1	2	2	1	1	1	1	1	0	1	0	1	0	0	0	0	1	1	0	1	1	0	0	0	0	0	1	1	0	0	1	0	0	0	0	0	0	1	0	1	0	3	1	1	1	1	1	0	0
1	1	2	1	1	0	1	1	1	0	1	0	1	0	0	0	1	1	1	0	1	0	0	0	0	1	1	1	1	0	1	1	1	0	1	1	0	1	1	0	0	1	3	1	1	1	1	1	0	0
1	1	1	1	1	1	1	1	1	0	1	0	1	0	0	0	0	1	1	1	1	1	1	1	0	1	0	1	1	1	1	1	0	0	0	0	0	1	1	0	0	0	1	0	0	0	1	0	0	0
1	1	2	1	1	0	1	0	0	0	0	0	1	0	0	0	0	1	1	1	1	1	0	0	0	0	0	1	0	1	0	0	0	0	0	0	0	0	0	0	1	0	1	0	0	0	1	1	0	0
1	1	2	1	1	0	1	0	0	0	0	0	0	0	0	0	0	0	0	0	1	1	0	0	0	0	0	0	0	0	0	1	0	0	0	0	0	0	0	0	1	0	1	0	0	0	1	1	0	0
1	1	2	1	1	0	1	0	0	0	0	0	0	0	0	0	0	0	0	0	1	1	0	0	0	0	0	0	0	0	0	1	0	0	0	0	0	0	0	0	1	0	1	0	0	0	1	1	0	0
1	1	2	1	1	0	1	0	0	0	0	0	0	0	0	0	0	0	1	0	0	0	0	0	0	0	0	1	0	0	1	0	0	0	0	0	0	1	0	0	0	0	1	0	1	0	0	0	0	0
1	1	2	1	0	0	0	0	1	0	0	0	0	0	0	0	0	0	0	0	0	0	0	1	0	0	0	0	0	0	0	1	1	0	0	0	0	0	1	0	0	0	1	0	0	0	1	1	0	0
1	1	1	1	1	0	0	0	1	0	1	0	1	0	0	0	0	0	0	1	1	0	0	1	0	0	0	1	0	0	0	0	0	0	0	0	0	0	1	0	1	0	1	0	0	0	1	1	0	0
1	1	2	1	1	0	1	0	1	0	0	0	0	0	0	0	0	0	1	0	0	1	0	0	0	0	0	1	0	0	1	1	0	0	0	0	0	1	0	0	0	0	1	0	0	0	1	1	0	0
1	1	2	1	1	0	1	1	0	0	0	0	1	0	0	0	0	1	0	1	1	0	0	0	0	0	0	1	0	0	0	1	0	0	0	0	0	1	0	0	0	0	2	0	1	0	1	1	0	0
1	1	1	1	1	1	1	0	1	0	1	0	1	0	0	0	0	1	0	1	1	1	0	0	0	0	0	0	1	1	1	1	0	0	0	0	0	0	0	0	1	0	2	0	0	0	0	0	0	1
1	1	2	1	1	0	1	1	1	0	0	0	1	0	0	0	0	1	1	0	1	1	0	1	1	1	0	1	0	0	0	1	1	0	1	1	0	1	1	0	1	0	2	0	0	1	1	1	0	0
1	1	2	1	1	1	1	1	1	0	1	0	1	0	0	0	0	1	0	1	1	1	1	0	1	1	0	1	1	0	0	1	1	0	1	0	1	1	1	1	0	0	3	0	0	0	1	1	0	0
1	1	2	1	1	0	1	1	1	0	1	1	1	0	0	0	0	1	1	1	1	1	1	1	1	1	0	1	1	1	1	1	1	1	1	0	1	1	1	1	1	1	2	1	1	1	1	1	0	0
2	1	2	1	1	0	1	1	0	0	0	0	1	0	0	0	0	0	0	1	1	1	1	1	0	0	0	1	1	1	0	1	0	0	0	0	0	0	0	0	1	0	2	0	0	0	0	1	0	0
1	1	2	1	1	1	1	0	1	0	1	0	1	0	0	0	0	1	1	0	1	0	0	0	0	1	0	0	1	0	1	1	0	0	0	0	0	1	0	0	0	0	3	1	1	1	1	1	0	0
1	1	1	1	1	1	1	1	1	0	1	0	1	0	0	0	0	1	0	0	1	1	0	0	0	0	0	1	0	0	1	1	1	0	1	0	1	1	0	0	1	0	1	0	1	1	1	1	0	0
1	1	2	1	1	0	0	1	0	0	0	0	0	0	0	0	0	1	1	0	0	0	0	0	0	1	0	0	1	0	0	1	0	0	0	0	0	1	0	0	0	0	2	1	1	0	1	1	0	0
1	2	1	1	1	0	1	0	0	0	0	0	0	0	0	0	0	0	1	0	1	0	0	0	0	0	0	1	1	0	0	1	0	0	0	0	1	1	0	0	0	0	2	0	1	0	1	1	0	0
2	2	1	1	1	1	1	1	0	0	0	0	1	0	0	0	0	1	1	1	1	1	1	1	1	1	0	1	1	1	1	1	1	1	1	0	0	1	1	1	1	0	2	0	0	0	1	1	0	0
1	1	2	1	1	1	0	0	0	0	0	0	0	0	0	0	0	1	1	0	1	0	0	0	0	0	0	0	0	0	0	0	0	0	0	1	1	0	1	0	0	0	1	0	0	0	1	1	0	0
1	2	2	1	1	0	0	0	1	0	0	0	1	0	0	0	0	1	1	1	1	1	1	1	0	1	1	1	1	1	1	1	1	1	1	1	0	0	0	0	1	0	2	0	0	0	0	0	0	0
1	1	2	1	1	0	1	0	0	0	0	0	0	0	0	0	0	0	0	0	1	0	0	0	0	0	0	1	0	0	0	0	0	0	0	0	1	1	1	0	0	0	2	0	0	0	1	1	0	0
2	1	2	1	1	1	1	1	1	0	0	0	1	0	0	0	0	0	1	0	1	1	0	1	0	1	0	1	0	1	1	1	1	0	0	0	1	0	0	0	0	0	2	0	1	1	1	1	0	0
1	1	2	1	1	0	1	1	1	0	0	0	0	0	0	0	0	1	1	1	1	0	1	1	0	0	0	1	1	1	0	1	1	0	0	0	0	1	0	0	0	1	1	0	1	1	1	0	0	0
1	1	2	1	1	1	1	0	0	0	0	0	1	0	0	0	0	0	1	1	1	1	0	0	0	0	1	1	0	0	1	1	1	0	0	0	0	0	1	0	1	1	1	1	1	1	1	1	0	0
1	1	2	1	1	0	1	0	1	0	0	0	1	0	0	0	0	1	1	1	1	1	1	1	1	1	0	1	1	1	1	1	1	1	1	0	1	1	1	1	1	0	2	1	1	1	1	1	1	0
1	1	2	1	1	0	0	0	0	0	0	0	0	0	0	0	0	1	1	0	0	0	0	0	0	0	1	1	1	1	0	1	1	0	0	0	0	1	0	0	0	1	1	0	0	0	0	1	0	0
1	2	1	1	1	1	1	0	0	0	0	0	0	0	0	0	0	1	1	0	1	0	0	0	0	0	0	0	1	1	0	0	0	0	0	0	0	1	0	0	0	0	1	0	1	1	1	1	0	0
1	1	2	1	1	1	1	0	1	0	1	0	0	0	0	0	0	0	1	0	1	0	0	0	0	1	0	1	1	0	1	1	0	0	0	0	0	0	1	0	0	0	1	0	0	0	1	1	0	0
1	1	2	1	1	0	1	0	0	0	0	0	0	0	0	0	0	1	1	0	0	0	0	0	0	0	0	0	0	1	1	0	0	0	0	0	1	0	0	0	0	1	1	0	0	1	0	0	0	0
1	2	2	1	1	0	1	1	0	0	0	0	1	0	0	0	0	0	0	0	1	0	0	1	0	0	0	1	1	1	1	0	0	0	0	0	0	1	1	0	0	0	2	0	1	1	1	1	0	0
1	1	2	1	1	1	1	1	1	0	1	0	1	0	0	0	0	0	0	0	1	1	1	1	0	0	0	1	0	1	0	0	1	0	0	0	1	0	1	0	0	0	4	0	0	0	1	1	0	0
1	1	2	1	1	1	1	0	1	1	1	0	1	1	1	1	0	1	1	1	1	1	1	1	0	1	0	1	1	1	1	1	1	1	0	0	1	1	1	1	1	0	3	0	1	1	1	1	1	0
1	1	2	1	1	0	1	0	1	0	1	0	1	0	0	0	0	1	1	1	1	1	0	1	0	1	0	1	1	1	0	0	1	0	0	0	1	1	1	0	0	0	2	1	1	1	1	1	0	0
1	2	2	1	1	1	1	0	1	0	0	0	1	0	0	0	0	1	1	0	0	1	0	0	0	0	0	1	1	1	1	0	0	0	0	0	0	1	0	0	0	0	2	1	0	0	1	1	0	0
1	1	2	1	1	1	1	1	1	0	1	0	1	0	0	0	0	0	1	1	0	1	0	0	0	0	0	1	0	0	0	0	1	0	0	0	1	0	1	0	0	0	3	1	1	1	0	1	0	0
1	1	1	2	1	0	1	0	0	0	0	0	0	0	0	0	0	0	1	0	1	1	0	0	0	0	0	1	0	1	0	0	0	0	0	0	0	0	1	0	1	0	1	0	0	0	1	1	0	0
1	2	2	2	1	0	1	0	0	0	0	0	1	0	0	0	0	0	1	0	1	1	1	0	1	1	0	1	1	1	0	1	0	0	0	0	1	1	0	0	0	0	2	0	0	0	1	1	0	0
1	1	1	1	1	1	1	1	1	0	1	1	1	1	0	0	0	1	1	1	1	1	1	1	1	1	0	1	1	1	1	1	1	1	1	0	1	1	1	0	1	0	3	0	1	0	1	0	0	0
1	2	2	1	1	0	0	0	1	0	1	0	1	0	0	0	0	0	1	1	1	1	0	1	0	1	0	1	0	0	0	1	1	1	1	0	1	1	1	0	0	0	2	0	0	0	1	0	0	0
1	1	1	2	1	1	0	0	0	0	1	0	1	0	0	0	0	0	0	0	1	1	1	1	0	0	0	1	0	1	0	0	0	0	0	0	0	0	1	0	0	0	5	0	0	0	1	1	1	0
1	2	1	1	1	0	0	0	1	0	1	0	1	0	0	0	0	0	1	1	0	1	0	1	0	0	0	1	0	1	0	0	1	0	0	0	1	0	0	0	0	0	1	0	1	1	1	1	0	0
1	1	1	1	1	0	1	0	1	0	0	0	1	0	0	0	0	0	1	1	1	1	0	0	0	0	0	1	0	0	0	1	0	0	0	0	0	1	0	0	0	0	1	0	0	1	1	1	0	0
1	2	2	1	1	0	0	0	0	0	0	0	0	0	0	0	0	1	1	1	1	1	1	1	0	1	0	0	0	0	0	0	0	0	0	1	1	0	1	0	0	0	1	1	1	0	1	1	0	0
1	1	2	1	1	0	1	0	0	0	0	0	1	0	0	0	0	0	1	0	0	0	0	1	0	1	0	0	1	0	0	0	0	1	0	0	0	0	0	0	0	1	1	1	0	0	0	0	0	0
1	2	2	1	1	0	0	0	1	0	0	0	1	0	0	0	0	0	0	1	1	1	1	0	0	1	0	0	0	1	0	0	0	0	0	0	0	0	1	0	0	0	2	0	0	0	1	1	0	0
1	2	2	1	1	1	1	0	1	0	0	0	0	0	0	0	0	1	1	1	1	1	0	1	0	1	0	1	1	0	0	1	1	0	1	0	0	1	1	0	0	0	2	0	1	0	1	1	1	0
1	1	2	1	1	0	1	0	1	0	0	0	0	0	0	0	0	0	1	0	0	1	1	1	0	0	0	1	0	1	1	1	0	0	0	0	0	1	0	0	0	0	1	0	0	0	1	1	0	0
1	2	2	1	1	0	0	0	1	0	1	0	1	0	0	0	0	0	1	0	1	0	0	1	1	1	0	1	0	1	0	1	0	0	0	0	1	0	1	0	0	0	1	0	0	0	0	1	0	0
1	2	1	2	1	1	1	1	1	0	0	0	1	0	0	0	0	1	1	1	1	1	1	1	0	1	0	0	1	0	1	1	1	0	0	0	0	0	0	0	1	0	3	0	0	0	1	0	1	0
1	2	2	2	1	0	1	0	1	0	0	0	0	0	0	0	0	0	1	1	1	0	0	0	0	1	0	1	0	0	0	1	0	0	0	1	1	1	1	0	1	0	2	0	0	0	1	1	0	0
1	1	1	1	1	0	1	0	1	0	1	0	1	0	0	0	0	0	0	1	1	1	1	1	0	0	0	1	1	1	1	1	0	0	0	0	1	0	1	0	0	0	1	0	1	1	1	1	0	0
1	2	1	2	1	1	1	1	1	1	1	0	1	1	1	1	1	1	1	1	1	1	1	1	1	1	1	1	1	1	1	1	1	1	1	1	1	1	1	1	1	1	5	0	0	1	1	1	0	0
1	1	2	1	1	0	1	0	1	0	0	0	1	0	0	0	0	0	1	1	1	1	1	0	0	0	0	1	1	1	1	1	1	0	0	0	0	1	0	0	0	0	2	0	0	0	1	1	0	0
1	1	1	2	1	1	1	0	1	0	1	0	1	0	0	0	1	0	1	0	1	0	1	0	0	1	1	0	0	0	0	0	0	0	0	1	0	0	0	0	0	1	4	0	0	0	0	0	0	0
1	2	1	1	1	0	0	0	0	0	1	0	0	0	0	0	0	0	1	0	1	1	0	1	0	0	0	0	0	0	0	1	0	0	0	0	0	1	0	0	0	0	1	0	1	0	1	1	0	0
1	2	1	1	1	1	1	0	1	0	1	0	1	0	0	0	0	1	0	1	1	1	0	1	1	0	1	0	1	1	0	1	0	0	1	1	0	0	0	0	1	0	2	0	1	0	1	1	0	0
1	2	1	2	1	0	0	0	1	0	0	0	1	0	0	0	0	0	0	1	1	1	1	1	0	0	0	1	0	0	0	0	0	0	0	0	0	0	1	0	0	0	1	0	1	0	1	1	0	0
1	1	1	1	1	1	1	0	1	0	0	0	1	0	0	0	0	1	1	0	1	1	1	1	0	1	0	1	1	1	1	1	1	0	0	0	1	0	0	0	1	1	3	0	0	0	1	0	0	0
1	1	2	2	1	1	1	0	0	0	1	0	1	0	0	0	0	0	0	1	1	1	1	1	0	0	0	1	0	1	0	0	0	0	0	0	0	0	1	0	0	0	1	0	0	0	1	1	0	0
1	1	2	1	1	1	1	0	1	0	0	0	0	0	0	0	0	1	1	1	1	1	1	1	1	1	0	1	1	1	1	1	1	1	1	0	1	1	1	1	0	0	3	0	0	0	1	1	0	0
1	2	2	1	1	1	1	1	1	0	1	0	1	0	0	0	0	0	1	1	1	1	1	1	0	1	0	1	0	1	1	1	1	0	1	0	1	1	0	1	0	0	1	1	1	0	1	1	0	0
1	1	2	1	1	1	0	0	1	0	1	0	1	0	0	0	0	1	0	1	1	1	1	0	0	1	0	1	1	1	0	0	1	1	0	0	1	0	1	0	0	0	3	1	1	1	1	1	0	0
1	2	1	1	1	1	1	0	1	0	1	0	1	0	0	0	0	0	1	1	1	1	1	1	0	0	0	0	0	1	1	0	0	1	1	0	1	1	1	1	0	0	5	0	1	1	1	1	0	0
1	2	2	1	1	1	0	0	1	0	1	0	1	0	0	0	0	0	0	1	1	1	0	1	0	0	0	0	0	1	0	1	0	0	0	0	0	0	0	0	1	0	2	0	1	1	1	1	0	0
1	2	1	1	1	1	0	0	0	0	0	0	1	0	0	0	0	1	1	1	1	1	0	1	0	1	0	0	1	1	1	0	1	0	0	0	0	1	0	0	0	0	3	0	1	0	1	1	0	0
1	2	2	2	1	1	0	0	1	0	1	0	1	0	0	0	0	1	1	0	1	1	0	0	0	0	0	0	1	1	0	1	1	0	0	0	0	0	0	0	0	1	1	0	1	1	1	0	0	0
1	1	1	1	1	1	1	0	1	0	0	0	1	1	0	1	0	0	0	1	1	1	1	1	0	1	0	1	0	1	0	0	0	0	1	0	0	1	0	0	0	0	3	0	0	0	1	0	1	0
1	1	1	1	1	0	0	0	0	0	0	0	0	0	0	0	0	0	1	0	1	0	0	0	1	0	0	1	0	0	0	0	0	0	0	0	0	0	0	0	1	0	1	0	1	0	1	1	0	0
1	1	2	1	1	1	1	0	1	0	0	0	0	0	0	0	1	1	1	1	1	1	1	1	0	0	1	1	1	1	0	1	1	0	0	1	1	1	1	0	0	0	3	0	0	0	1	1	0	0
1	2	2	1	1	0	1	1	1	0	0	0	0	0	0	0	0	0	1	1	1	1	1	1	0	1	0	1	1	1	1	1	1	1	1	0	0	1	0	1	1	0	2	1	1	1	1	1	1	0
1	2	2	1	1	1	1	1	1	0	1	0	1	0	0	0	0	1	1	1	1	1	1	1	0	1	0	1	1	1	1	1	1	1	0	0	1	1	1	0	0	0	3	1	1	1	1	1	0	0
1	1	2	1	1	0	1	0	1	0	1	0	1	0	0	0	0	0	1	1	1	0	0	0	0	1	0	0	1	1	0	1	0	0	0	0	0	1	1	0	0	0	1	0	0	0	1	0	0	0
1	1	2	1	1	1	1	0	1	0	1	0	1	0	0	0	0	1	0	0	1	1	0	0	0	1	0	1	0	1	1	1	1	0	0	0	0	0	0	0	0	1	1	0	0	0	1	1	0	0
1	2	2	1	1	0	1	0	1	0	0	0	1	0	0	0	0	0	0	1	0	0	1	1	0	1	0	0	0	0	0	0	0	0	0	1	0	0	0	0	0	1	2	0	0	0	1	0	0	0
1	2	2	1	1	1	1	0	1	0	0	0	1	0	0	0	0	1	0	0	1	1	1	0	0	0	0	0	1	1	0	0	0	0	0	0	0	1	0	0	0	0	4	0	1	1	1	0	0	0
1	1	1	2	1	1	1	0	1	0	0	0	1	0	0	0	0	0	0	1	1	0	0	1	0	0	0	1	0	1	0	0	0	0	0	0	1	0	1	0	0	0	2	0	0	0	1	1	0	0
1	1	2	1	1	0	1	0	1	0	1	0	0	0	0	0	0	0	1	0	1	0	0	0	1	1	0	1	0	1	1	0	1	0	0	0	0	1	0	0	1	1	1	0	1	0	1	1	0	0
1	2	2	1	1	0	1	0	1	0	0	0	1	0	0	0	1	1	1	0	1	1	1	0	0	1	0	1	1	0	1	1	1	0	0	0	1	0	0	0	0	1	3	0	0	1	1	1	1	0
1	1	2	1	1	1	1	0	1	0	1	0	1	0	0	0	0	0	1	1	1	1	0	0	0	0	0	1	1	0	0	0	1	0	0	0	1	0	0	0	0	0	2	0	0	0	1	0	0	0
1	1	2	1	1	1	1	0	0	0	1	0	0	0	0	0	0	1	1	0	1	1	1	0	0	0	0	1	1	0	0	1	0	0	0	0	1	1	0	0	0	0	2	1	1	1	1	1	0	0
1	1	2	1	1	0	1	0	1	0	1	0	1	0	0	0	0	1	0	1	1	0	0	0	0	0	0	1	1	1	0	0	0	0	0	0	1	0	0	0	0	0	1	0	1	0	1	1	0	0
1	1	2	1	1	1	1	0	1	0	1	0	1	0	0	0	1	1	1	1	1	1	1	1	0	0	1	0	1	1	1	1	1	0	1	1	0	0	0	1	1	1	2	0	1	0	1	1	0	0
1	1	1	1	1	1	1	0	1	0	0	0	1	0	0	0	1	0	1	1	1	0	0	0	0	0	1	1	0	1	0	1	0	0	0	0	0	1	0	0	1	0	1	0	1	0	1	1	0	0
1	2	1	1	1	0	1	0	0	0	0	0	0	0	0	0	0	1	1	1	1	0	0	1	0	0	0	0	1	0	0	1	0	0	0	0	0	0	0	0	0	1	1	0	1	1	1	1	0	0
1	1	1	2	1	0	0	0	0	0	0	0	1	0	0	0	0	0	1	1	0	0	0	1	1	0	0	0	0	1	0	1	0	0	0	1	0	1	1	0	1	1	1	0	0	1	1	1	0	0
1	2	1	2	1	0	1	1	1	0	1	0	1	0	0	0	1	0	0	0	1	1	0	0	0	1	1	1	1	0	0	0	0	0	0	1	1	1	1	0	0	0	2	0	0	0	1	1	0	0
1	1	1	1	1	0	1	0	1	0	1	0	1	0	0	0	0	0	0	0	1	0	0	1	0	0	0	1	0	1	0	0	0	0	0	0	0	0	1	0	0	0	1	0	1	0	1	1	0	0
1	1	2	1	1	0	1	0	0	0	0	0	0	0	0	0	0	0	0	0	1	0	0	0	0	0	0	0	0	1	0	0	0	0	0	0	0	0	0	0	1	0	1	0	0	0	1	0	0	0
1	1	1	1	1	0	1	0	0	0	0	0	0	0	0	0	0	1	0	1	0	0	0	0	0	0	0	1	1	1	0	1	1	0	0	0	0	1	1	0	0	0	1	0	0	0	1	1	0	0
1	1	2	1	1	0	1	1	1	0	1	0	1	0	0	0	0	0	1	0	1	1	0	0	1	0	0	1	0	0	0	1	0	0	0	0	1	0	1	0	0	0	2	0	1	1	1	1	0	0
1	2	2	2	1	0	1	1	1	0	1	0	1	0	0	0	0	1	1	0	1	1	1	1	1	0	0	1	0	1	1	1	1	0	1	0	1	1	1	0	0	0	3	0	0	1	1	1	0	0
1	1	2	1	1	1	1	0	0	0	0	0	1	0	0	0	0	1	1	0	1	1	0	0	0	1	0	0	0	1	1	1	0	0	0	1	0	0	1	0	1	0	2	0	1	0	1	0	0	0
1	2	2	3	1	1	1	0	1	0	1	0	1	0	0	0	1	1	1	1	1	1	0	0	0	0	0	0	0	0	0	1	1	0	0	0	1	0	1	0	1	0	1	0	1	0	1	1	0	0
1	1	2	1	1	0	1	0	1	0	0	0	0	0	0	0	0	0	1	1	0	0	0	0	0	0	0	1	0	0	0	0	0	0	0	0	1	1	1	0	0	0	1	0	0	0	1	0	0	0
1	1	2	1	0	1	1	0	0	0	0	0	0	0	0	0	0	1	1	0	1	0	0	0	0	0	0	1	1	0	0	1	0	0	0	0	1	1	0	0	0	0	2	0	1	0	1	1	0	0
1	2	2	1	1	0	1	0	1	0	0	0	0	0	0	0	0	1	1	1	1	1	1	1	0	0	0	1	0	0	0	0	0	0	0	0	1	1	1	0	0	0	1	0	0	0	1	1	0	0
1	1	2	1	1	1	1	0	0	0	0	0	1	0	0	0	0	0	0	1	0	0	0	0	0	0	0	1	0	0	0	0	0	0	0	0	0	0	0	0	1	0	1	0	0	0	0	0	0	0
1	1	2	1	1	0	1	0	1	0	0	0	1	0	0	0	0	1	0	0	1	0	0	0	1	0	0	1	1	1	0	1	0	1	0	0	1	1	0	0	0	0	2	0	1	1	1	1	0	0
1	1	1	1	1	0	1	0	0	0	1	0	1	0	0	0	0	0	1	0	1	0	0	0	0	0	0	1	0	0	0	0	0	0	0	0	0	1	1	0	0	0	2	0	0	0	1	0	0	0
1	1	2	1	1	1	1	0	0	0	0	0	1	0	0	0	0	0	0	1	1	1	1	1	0	0	0	1	1	1	1	1	0	0	1	0	0	0	0	0	1	0	3	0	1	1	1	0	0	0
1	1	1	1	1	1	1	1	1	0	0	0	1	0	0	0	0	0	0	1	1	1	1	1	0	1	0	1	0	1	0	1	0	0	0	0	0	0	1	0	0	0	2	0	0	0	0	0	1	1
1	1	2	1	1	1	1	0	1	0	0	0	0	0	0	0	0	0	1	0	1	1	0	1	0	0	0	0	0	0	1	1	1	0	0	0	0	1	0	0	0	0	2	0	1	0	1	1	0	0
1	1	1	1	1	0	1	0	0	0	0	0	0	0	0	0	0	0	0	0	0	0	0	1	0	0	0	0	0	0	0	0	0	0	0	1	0	0	0	0	1	0	2	0	0	0	1	0	0	0
1	2	2	2	1	0	1	0	0	0	0	0	1	0	0	0	0	0	1	0	1	1	0	0	0	0	0	0	1	1	0	0	0	0	0	0	0	1	0	0	0	0	1	0	1	1	1	1	0	0
1	2	1	1	1	1	1	0	1	0	0	0	1	0	0	0	0	1	0	1	0	0	0	0	0	0	0	0	1	0	1	0	1	0	0	0	0	1	0	0	0	0	2	0	0	0	0	0	0	1
1	1	2	1	1	0	1	0	1	0	0	0	1	0	0	0	0	1	0	1	1	1	0	0	0	1	0	1	1	1	0	1	1	0	0	0	1	1	0	0	0	0	3	0	1	0	1	1	0	0
1	1	2	1	1	1	1	0	1	0	1	0	1	0	0	0	0	1	1	1	1	1	1	1	0	1	0	1	1	1	1	1	1	1	1	1	1	1	1	0	1	0	3	0	1	1	1	1	0	0
1	1	2	1	1	0	1	0	1	0	1	0	1	0	0	0	0	1	1	0	1	1	0	0	0	0	0	0	1	0	0	1	1	0	0	0	0	1	0	0	1	0	1	0	0	1	0	1	0	0
1	1	2	1	1	0	1	1	1	0	0	0	1	0	0	0	0	0	0	1	1	1	1	1	0	1	0	0	0	1	0	0	0	0	0	1	0	1	0	0	1	0	2	0	1	1	1	1	0	0
1	1	1	1	1	0	1	0	1	0	0	0	0	0	0	0	0	0	1	0	1	0	0	0	0	1	0	1	0	0	0	0	1	1	0	0	1	1	0	0	0	0	2	1	1	1	1	1	0	0
1	2	2	2	1	0	1	0	1	0	0	0	1	0	0	0	0	0	0	0	1	1	0	1	0	0	0	0	1	1	0	1	1	0	1	0	0	0	0	0	0	1	2	0	1	0	1	1	0	0
1	1	1	2	1	1	1	1	1	0	0	0	1	0	0	0	0	1	1	1	1	1	0	1	0	0	0	1	1	1	0	1	1	0	0	0	0	1	1	0	0	0	2	0	0	0	1	1	1	0
1	2	2	1	1	0	1	0	1	0	1	0	1	0	0	0	0	0	1	1	1	1	1	0	0	0	0	1	1	1	0	1	0	0	0	0	0	1	1	0	0	0	5	0	0	0	1	1	0	0
1	1	2	1	1	0	1	0	1	0	1	0	0	0	0	0	0	1	1	1	1	1	1	0	1	0	0	0	1	1	0	0	1	0	1	0	0	1	0	0	0	0	2	0	0	0	1	1	1	0
1	2	2	2	1	0	1	0	0	0	0	0	0	0	0	0	0	0	0	0	0	0	0	0	0	0	1	1	0	0	0	1	1	0	0	0	0	0	1	0	0	0	2	0	0	0	0	1	1	0
1	1	1	1	1	1	1	1	1	0	1	0	1	0	0	0	0	1	1	1	1	1	1	1	0	0	0	1	1	1	0	1	1	0	0	0	1	1	1	0	0	0	2	0	0	0	1	1	1	0
1	2	2	2	1	1	1	0	1	0	1	0	1	0	0	0	0	1	1	1	1	0	0	0	0	1	0	1	1	1	0	1	0	0	0	0	0	1	0	0	0	0	2	0	0	0	1	0	0	0
1	1	2	1	1	1	1	0	1	0	1	0	1	0	0	0	0	1	0	1	0	1	0	1	0	0	1	0	1	1	0	0	1	1	0	0	1	1	0	0	0	0	1	0	1	1	1	1	0	0
1	1	1	1	1	1	1	0	0	0	0	0	1	0	0	0	0	1	1	1	1	1	0	1	0	0	0	0	1	1	1	1	0	1	0	0	0	1	1	0	0	0	5	0	0	0	1	0	0	0
1	1	2	1	1	1	1	0	1	0	0	0	1	0	0	0	0	1	0	1	1	1	1	1	0	1	0	1	1	1	1	1	1	0	0	0	0	1	1	0	0	0	2	0	0	0	1	0	1	0
1	1	2	1	1	0	1	0	0	1	0	0	1	0	0	0	0	1	0	1	1	0	0	1	0	0	0	0	0	1	0	1	0	0	0	0	0	0	0	0	1	0	2	0	0	0	0	0	1	1
1	1	2	3	1	1	1	0	1	0	0	0	0	0	0	0	0	0	0	1	1	0	1	0	1	0	0	0	0	1	0	0	0	0	0	0	0	0	0	0	1	0	2	0	0	0	1	0	1	0
1	2	2	1	1	0	1	0	0	0	0	0	0	0	0	0	0	1	0	1	0	0	0	0	0	0	0	1	0	0	0	1	0	0	0	0	0	1	0	0	0	0	1	0	1	0	1	1	0	0
1	1	1	1	1	1	1	1	1	0	1	0	1	0	1	0	0	1	1	1	1	1	0	1	0	0	0	0	1	1	1	1	1	0	1	0	0	1	1	0	0	0	5	0	1	0	1	1	0	0
1	2	2	1	1	1	1	1	1	1	1	0	1	1	1	0	1	1	1	1	1	1	1	1	1	1	1	1	1	1	1	1	1	1	1	1	1	1	1	1	1	1	4	0	1	1	1	1	1	1
1	1	2	1	1	1	1	1	1	0	1	0	0	0	0	0	0	0	1	1	1	1	0	0	0	1	1	1	1	0	1	1	1	0	0	0	0	1	0	0	1	1	2	0	1	0	1	1	0	0
1	1	2	1	1	0	1	1	0	0	0	0	1	0	0	0	0	0	0	0	1	0	0	0	0	0	0	1	0	0	1	0	1	0	0	0	1	1	0	0	0	0	1	0	0	0	1	1	0	0
1	2	1	2	0	0	1	0	0	0	0	0	0	0	0	0	0	1	0	0	0	0	0	0	0	0	0	0	0	0	0	1	0	0	0	0	0	1	0	0	0	0	5	0	1	0	1	0	0	0
1	1	2	1	1	1	1	0	1	0	1	0	1	0	0	0	0	0	1	1	1	1	1	0	0	1	0	0	1	1	1	1	1	0	0	0	0	1	0	0	1	1	5	0	0	0	1	1	1	0
1	1	2	1	1	1	1	1	1	0	0	0	1	0	0	0	0	1	1	1	1	1	0	0	1	0	0	1	1	1	1	0	1	1	0	0	1	1	1	0	0	0	3	1	1	0	1	1	1	1
1	1	1	1	1	0	1	0	1	0	1	0	1	0	0	0	0	1	1	0	1	1	1	0	0	1	1	0	1	0	0	1	1	0	0	1	1	0	0	0	0	1	1	1	1	1	1	1	0	0
1	2	2	1	1	0	0	0	0	0	0	0	1	0	0	0	0	1	1	0	1	0	1	0	0	0	0	0	1	0	1	1	0	0	0	0	0	1	1	0	0	0	2	0	0	0	0	1	1	0
1	1	2	1	1	1	1	1	1	0	1	0	1	0	0	0	0	1	1	0	1	0	0	0	0	0	0	1	1	0	0	1	0	0	0	0	1	1	1	0	0	0	5	1	1	1	1	1	0	0
1	1	2	1	1	1	1	1	1	0	0	0	1	0	1	0	0	1	1	1	1	1	1	1	0	1	1	1	1	1	1	1	1	1	1	1	1	1	1	0	1	0	3	0	1	1	1	1	1	0
1	1	2	1	1	1	1	0	1	0	0	0	1	0	0	0	0	0	0	1	1	1	1	0	0	1	0	1	0	1	0	0	0	0	0	0	0	1	1	0	0	0	4	0	1	0	1	1	0	0
1	2	1	2	1	0	1	0	0	0	0	0	0	0	0	0	0	0	1	0	1	1	0	1	0	0	0	1	1	1	1	1	1	0	0	0	1	1	1	0	0	0	1	1	0	0	1	1	0	0
1	2	1	2	1	0	1	1	1	0	0	0	1	0	0	0	1	0	0	1	1	1	1	1	0	1	0	0	0	1	1	0	0	0	0	0	1	0	0	0	0	0	2	0	0	0	1	1	0	0
1	1	2	1	1	1	1	0	1	0	0	0	1	0	0	0	1	0	0	1	0	0	0	1	0	1	0	1	1	1	0	1	1	0	0	0	0	1	1	0	1	0	2	0	0	0	1	1	1	0
1	1	2	1	1	1	0	0	1	0	0	0	1	0	0	0	0	0	0	1	1	1	0	1	0	0	0	0	0	1	1	1	0	0	0	0	0	0	0	0	0	1	1	0	0	0	1	0	0	0
1	1	2	1	1	0	1	1	1	0	0	0	1	0	0	0	0	0	0	1	1	1	1	1	0	1	0	1	1	1	1	1	0	0	1	0	0	1	0	0	1	0	1	0	1	1	1	1	0	0
1	2	2	1	1	0	1	1	0	0	0	0	1	0	0	0	0	0	0	0	1	1	1	0	0	0	0	1	1	1	0	0	0	0	0	0	1	1	0	0	0	0	1	0	0	0	1	1	0	0
1	1	1	1	1	1	1	1	1	0	0	0	1	0	0	0	0	1	1	1	1	0	0	0	0	0	0	0	1	1	0	0	1	0	0	0	0	0	0	0	1	0	2	0	1	0	1	0	0	0
1	1	2	1	1	0	1	0	0	0	0	0	1	0	0	0	0	1	1	1	1	0	0	0	0	0	0	1	1	1	1	1	1	0	0	0	0	1	1	0	0	0	2	1	1	0	1	1	0	0
1	1	2	1	1	1	1	1	1	0	1	0	1	0	0	0	0	0	0	1	1	1	1	1	0	0	0	1	0	0	0	0	0	0	0	0	1	0	0	0	0	0	2	0	0	0	1	0	1	0
1	2	1	1	1	0	1	0	0	0	0	0	0	0	0	0	0	1	1	1	0	0	0	0	0	0	0	1	0	0	0	1	1	0	0	0	0	1	0	0	1	0	3	0	0	0	0	0	0	0
1	1	2	1	1	1	1	1	1	0	0	0	1	1	1	1	0	1	0	1	1	1	1	0	0	0	1	1	1	1	1	0	0	0	0	0	0	0	1	0	0	0	4	0	0	0	1	1	1	0
1	2	2	1	1	0	1	0	0	0	0	0	0	0	0	0	0	1	1	1	0	0	0	0	0	0	0	1	1	0	0	0	0	0	0	0	1	1	0	0	1	0	2	0	1	1	1	1	0	0
1	2	2	1	0	0	1	0	0	0	0	0	0	0	0	0	1	0	1	0	1	1	0	0	0	0	0	1	0	0	0	0	0	0	0	0	0	0	0	0	0	1	1	0	0	0	0	0	0	0
1	1	2	1	1	1	1	1	1	0	1	0	1	0	0	0	0	0	1	1	0	1	1	1	0	0	0	1	0	1	0	1	1	0	1	0	0	0	0	0	1	0	1	0	0	0	1	1	0	0
1	1	2	1	1	1	1	1	1	0	0	0	1	0	0	0	0	0	0	1	1	1	1	0	0	0	0	0	0	1	1	1	1	0	1	0	0	0	0	0	1	0	1	0	1	0	1	1	0	0
1	2	1	1	1	1	0	0	1	1	1	0	1	0	0	0	0	1	0	1	1	1	1	1	0	1	0	1	0	1	0	0	0	0	0	0	0	1	0	0	1	0	2	0	0	0	1	0	0	1
1	1	2	1	1	0	1	0	0	0	0	0	1	0	0	0	1	0	0	0	0	1	1	0	0	0	0	1	0	1	0	0	0	0	0	1	0	1	1	0	0	0	5	0	0	0	0	1	0	0
1	2	2	1	1	0	1	0	0	0	0	0	1	0	0	0	1	1	1	1	0	1	0	0	1	0	0	0	1	0	0	1	1	0	0	0	0	1	0	0	0	0	1	0	0	1	1	1	0	0
1	1	2	1	1	0	1	0	1	0	0	0	1	0	0	0	0	1	0	1	1	1	0	0	0	0	1	1	0	1	1	1	1	0	0	0	1	1	1	0	0	0	3	0	1	1	1	1	0	0
1	1	2	2	1	0	1	0	0	0	0	0	0	0	0	0	0	0	0	0	1	0	0	1	0	0	0	1	0	0	0	0	0	0	0	0	0	0	0	0	1	0	1	0	0	0	1	0	0	0
1	1	2	1	1	1	1	1	1	0	1	0	1	0	0	0	0	1	1	0	1	1	1	0	0	0	0	0	0	0	0	1	1	0	0	0	0	1	0	0	0	0	1	1	1	1	1	1	0	0
1	1	2	1	1	0	1	0	1	0	0	0	1	0	0	0	0	0	0	1	0	1	0	1	0	0	0	1	0	1	0	0	0	0	0	0	0	0	0	0	0	1	2	0	0	0	0	0	0	0
1	1	2	1	1	1	1	0	1	0	0	0	1	0	0	0	0	0	0	1	0	1	1	1	0	1	0	0	0	1	0	0	0	0	0	0	0	0	0	0	1	0	3	0	0	0	0	1	0	0
1	1	2	2	1	1	1	0	1	0	1	0	1	0	0	0	0	1	1	1	1	1	1	1	1	1	0	1	1	1	0	1	1	0	1	0	0	1	1	0	1	0	2	1	1	0	1	1	0	0
1	2	1	1	1	0	1	1	1	0	0	0	1	0	0	0	0	1	0	1	1	0	1	0	0	1	0	1	1	1	1	0	0	1	0	0	1	1	1	0	0	0	2	0	0	0	1	0	0	0
1	1	1	1	0	0	0	0	0	0	0	0	0	0	0	0	1	0	0	0	0	0	0	0	0	0	1	0	0	0	0	0	0	0	0	1	0	0	0	0	0	1	1	0	0	0	0	0	0	0
1	2	1	1	1	1	1	1	1	0	0	0	1	0	0	0	0	1	1	1	1	1	1	1	0	0	0	1	1	1	0	1	0	0	0	0	1	1	1	0	0	0	2	0	0	0	1	1	0	0
1	1	1	1	1	1	1	1	1	0	0	0	1	0	0	0	0	0	0	1	1	1	1	1	0	0	0	1	1	1	0	1	0	0	0	0	0	1	1	0	1	0	2	0	0	0	1	1	0	0
1	2	2	3	1	0	1	1	1	0	1	0	1	0	0	0	0	1	1	1	1	1	1	1	1	1	1	1	1	1	1	1	1	0	1	1	1	1	1	1	1	1	1	0	0	0	1	1	0	0
1	1	1	1	1	1	0	0	1	0	1	0	1	0	0	0	1	0	0	0	1	1	1	0	0	0	1	1	0	0	0	1	1	0	0	1	1	1	1	0	0	0	2	0	1	0	1	1	0	0
1	1	2	1	1	0	1	1	1	0	0	0	1	0	0	0	0	0	1	0	1	1	0	1	0	0	0	1	0	1	0	1	0	0	0	0	1	0	0	1	0	0	1	0	0	1	1	1	0	0
1	1	2	1	1	0	1	0	1	0	1	0	1	0	0	0	0	0	1	1	1	1	1	0	0	0	0	0	0	0	0	1	1	0	0	0	0	0	0	0	0	1	1	0	0	0	1	0	0	0
1	1	2	1	1	1	1	1	1	0	1	0	1	0	0	0	0	1	1	1	1	1	1	1	0	1	0	1	1	1	1	1	1	0	1	0	0	0	0	0	1	0	2	1	1	1	1	1	0	0
1	2	2	2	1	1	1	0	1	0	0	0	1	1	0	0	0	1	1	1	1	1	1	1	1	1	0	1	1	1	1	1	1	1	1	0	1	1	1	1	1	0	1	0	1	0	1	1	0	0
1	1	2	1	1	1	1	0	1	0	0	0	1	0	0	0	0	1	1	1	1	1	1	1	0	1	0	1	1	1	1	1	1	1	0	0	1	1	1	0	1	0	1	0	1	1	1	1	0	0
1	1	1	1	1	1	0	0	1	0	1	0	0	0	0	0	0	1	1	1	1	1	0	1	0	1	0	0	0	0	0	1	0	0	0	0	0	0	0	0	0	1	1	0	0	0	0	1	0	0
1	1	2	1	1	1	1	1	1	0	1	0	1	0	0	0	0	0	1	1	1	1	1	0	0	1	0	1	0	1	0	1	1	1	0	0	1	1	0	0	0	0	3	0	1	1	1	1	1	0
1	1	2	1	1	0	1	0	1	0	0	0	1	0	0	0	0	1	0	1	1	1	0	0	0	0	0	0	0	1	1	1	0	0	0	0	0	1	0	0	0	0	1	0	0	0	1	0	0	0
1	2	2	2	1	0	1	0	0	0	0	0	0	0	0	0	0	0	1	0	1	0	0	0	0	0	0	0	0	0	0	1	0	0	0	0	1	1	0	0	1	0	2	0	1	0	1	1	0	0
2	2	1	1	1	1	1	0	1	0	0	0	1	0	0	0	0	0	1	0	1	0	0	0	0	1	0	1	0	0	1	1	1	0	0	0	1	1	0	0	0	0	1	1	1	1	1	1	0	0
2	1	2	1	1	0	0	0	0	0	0	0	0	0	0	0	0	0	1	1	1	0	0	0	0	0	0	0	0	0	0	1	0	1	0	0	1	1	0	0	0	0	2	0	1	0	0	1	0	0
2	1	2	1	1	0	1	0	0	0	0	0	1	0	0	0	0	0	0	1	0	1	0	1	0	0	1	0	0	1	0	1	0	0	0	1	0	0	1	0	1	1	2	0	1	0	1	1	0	0
2	2	1	1	1	1	1	0	0	0	0	0	1	0	0	0	0	0	1	0	1	1	0	0	0	0	0	1	0	1	0	0	0	0	0	0	0	1	0	0	0	0	2	0	0	0	0	1	0	0
2	1	2	1	1	0	1	1	0	0	0	0	1	0	0	0	0	1	1	0	1	1	0	0	0	1	0	1	1	0	0	1	0	1	0	0	1	0	0	0	0	0	2	0	1	1	1	1	0	0
2	1	2	1	1	1	1	0	0	0	0	0	1	0	0	0	0	1	0	0	1	1	0	0	0	0	0	1	0	1	0	1	0	0	0	0	1	1	0	0	0	0	3	0	0	0	1	1	0	0
2	1	2	2	1	0	1	0	0	0	0	0	0	0	0	0	0	1	0	0	0	0	0	0	0	0	0	0	0	1	0	0	0	0	0	0	0	1	0	0	0	0	2	0	0	1	1	1	0	0
2	1	2	2	1	0	1	0	0	0	0	0	0	0	0	0	0	0	0	1	1	1	0	1	0	0	0	1	1	0	0	1	0	0	0	1	0	1	0	0	1	0	1	0	0	0	1	1	0	0
2	1	2	1	1	1	1	1	1	0	0	0	1	0	0	0	0	0	1	0	1	1	1	1	0	0	0	1	1	1	0	1	1	0	0	0	1	0	1	0	1	0	2	0	1	1	1	1	1	0
2	1	2	2	1	1	1	0	1	0	0	0	1	0	0	0	0	1	0	1	1	1	1	1	0	1	0	1	0	1	0	1	0	0	0	0	1	1	1	0	0	0	2	0	0	0	1	1	0	0
2	2	1	1	1	1	1	0	0	0	0	0	1	0	0	0	0	1	0	1	1	1	0	0	0	0	0	1	0	0	0	0	0	0	0	1	0	0	0	0	0	1	2	0	0	0	1	0	0	0
2	1	2	1	1	1	1	0	0	0	0	0	1	0	0	0	0	1	0	1	1	1	0	1	0	0	0	1	1	1	1	0	0	0	0	0	0	1	0	0	0	0	1	0	0	0	1	0	0	1
2	1	1	2	1	1	1	0	0	0	0	0	1	0	0	0	0	0	0	0	1	1	0	1	0	1	1	1	1	1	0	1	1	0	0	1	0	0	0	0	0	1	2	0	0	0	1	1	0	0
2	1	1	1	1	0	1	1	0	0	0	0	1	0	0	0	0	1	1	1	1	1	1	0	0	0	0	1	1	1	1	1	0	1	0	0	1	1	1	1	0	0	2	0	0	0	1	1	0	0
2	1	2	1	1	0	1	0	0	0	0	0	0	0	0	0	0	1	0	0	0	0	0	0	0	0	0	0	1	0	0	0	0	0	0	0	0	1	0	1	0	0	2	1	1	1	1	1	0	0
2	1	2	1	1	0	1	1	1	0	0	0	0	0	0	0	0	1	0	1	1	1	0	1	0	1	0	1	1	1	0	1	1	0	0	0	1	0	1	0	1	0	2	0	1	1	1	1	0	0
[truncated: 113 more columns]
